# Supplementary material for: (S)-5-Oxo-N-phenyl­pyrrolidine-2-carboxamide
Source: Acta Crystallogr Sect E Struct Rep Online. 2011 Sep 30;67(Pt 10):o2763. doi: 10.1107/S160053681103786X (PMC3201468; doi:10.1107/S160053681103786X)
Supplement: Supplementary file 1 [file e-67-o2763-sup1.cif]

##############################################################################
#                                                                            #
# This CIF contains the data in a paper accepted for publication in          #
# Acta Crystallographica Section E. It conforms to the requirements of       #
# Notes for Authors for Acta Crystallographica Section E, and has been       #
# peer reviewed under the auspices of the IUCr Commission on Journals.       #
#                                                                            #
# Full details of the Crystallographic Information File format               #
# are given in the paper "The Crystallographic Information File (CIF):       #
# a New Standard Archive File for Crystallography" by S. R. Hall, F. H.      #
# Allen and I. D. Brown [Acta Cryst. (1991), A47, 655-685].                  #
#                                                                            #
# The current version of the core CIF dictionary is obtainable from          #
# ftp://ftp.iucr.org/pub/cif_core.dic.                                       #
#                                                                            #
# Software is freely available for graphical display of the structure(s)     #
# in this CIF. For information consult the CIF software page                 #
# http://www.iucr.org/resources/cif/software.                                #
#                                                                            #
# This file may be used for bona fide research purposes within the           #
# scientific community so long as proper attribution is given to the journal # 
# article from which it was obtained.                                        #
#                                                                            #
##############################################################################
data_I
_audit_creation_method     SHELXL-97
_chemical_name_systematic
;
(<i>S</i>)-5-Oxo-<i>N</i>-phenylpyrrolidine-2-carboxamide
;
_chemical_name_common     ?
_chemical_formula_moiety     'C11 H12 N2 O2'
_chemical_formula_sum     'C11 H12 N2 O2'
_chemical_formula_weight     204.23
_chemical_melting_point     ?
_symmetry_cell_setting     monoclinic
_symmetry_space_group_name_H-M     'P 21'
_symmetry_space_group_name_Hall     'P 2yb'
loop_
    _symmetry_equiv_pos_as_xyz
    'x, y, z'
    '-x, y+1/2, -z'
_cell_length_a     4.919(3)
_cell_length_b     9.995(7)
_cell_length_c     10.382(7)
_cell_angle_alpha     90.00
_cell_angle_beta     99.05(3)
_cell_angle_gamma     90.00
_cell_volume     504.1(6)
_cell_formula_units_Z     2
_cell_measurement_reflns_used     1906
_cell_measurement_theta_min     2.8461
_cell_measurement_theta_max     28.3438
_cell_measurement_temperature     296(2)
_exptl_crystal_description     block
_exptl_crystal_colour     yellow
_exptl_crystal_size_max     0.23
_exptl_crystal_size_mid     0.18
_exptl_crystal_size_min     0.16
_exptl_crystal_density_diffrn     1.345
_exptl_crystal_density_meas     ?
_exptl_crystal_density_method     'not measured'
_exptl_crystal_F_000     216
_exptl_absorpt_coefficient_mu     0.094
_exptl_absorpt_correction_type     multi-scan
_exptl_absorpt_process_details     'ABSCOR (Higashi, 1995)'
_exptl_absorpt_correction_T_min     0.9786
_exptl_absorpt_correction_T_max     0.9850
_exptl_special_details     ?
_diffrn_ambient_temperature     296(2)
_diffrn_radiation_type     MoK\a
_diffrn_radiation_wavelength     0.71073
_diffrn_radiation_source     'fine-focus sealed tube'
_diffrn_radiation_monochromator     graphite
_diffrn_measurement_device_type     'Rigaku R-AXIS RAPID'
_diffrn_measurement_method     \w
_diffrn_detector_area_resol_mean     ?
_diffrn_reflns_number     3688
_diffrn_reflns_av_R_equivalents     0.0139
_diffrn_reflns_av_sigmaI/netI     0.0217
_diffrn_reflns_theta_min     1.99
_diffrn_reflns_theta_max     28.41
_diffrn_reflns_theta_full     28.41
_diffrn_measured_fraction_theta_max     0.999
_diffrn_measured_fraction_theta_full     0.999
_diffrn_reflns_limit_h_min     -4
_diffrn_reflns_limit_h_max     6
_diffrn_reflns_limit_k_min     -12
_diffrn_reflns_limit_k_max     13
_diffrn_reflns_limit_l_min     -13
_diffrn_reflns_limit_l_max     11
_diffrn_standards_number     0
_diffrn_standards_interval_count     0
_diffrn_standards_interval_time     0
_diffrn_standards_decay_%     0
_refine_special_details
;
 Refinement of F^2^ against ALL reflections.  The weighted R-factor wR and
 goodness of fit S are based on F^2^, conventional R-factors R are based
 on F, with F set to zero for negative F^2^. The threshold expression of
 F^2^ > 2sigma(F^2^) is used only for calculating R-factors(gt) etc. and is
 not relevant to the choice of reflections for refinement.  R-factors based
 on F^2^ are statistically about twice as large as those based on F, and R-
 factors based on ALL data will be even larger.
;
_reflns_number_total     2184
_reflns_number_gt     1997
_reflns_threshold_expression     I>2\s(I)
_refine_ls_structure_factor_coef     Fsqd
_refine_ls_matrix_type     full
_refine_ls_R_factor_all     0.0364
_refine_ls_R_factor_gt     0.0320
_refine_ls_wR_factor_gt     0.0787
_refine_ls_wR_factor_ref     0.0820
_refine_ls_goodness_of_fit_ref     1.046
_refine_ls_restrained_S_all     1.045
_refine_ls_number_reflns     2184
_refine_ls_number_parameters     145
_refine_ls_number_restraints     3
_refine_ls_hydrogen_treatment     mixed
_refine_ls_weighting_scheme     calc
_refine_ls_weighting_details
         'calc w=1/[\s^2^(Fo^2^)+(0.0429P)^2^+0.0350P] where P=(Fo^2^+2Fc^2^)/3'
_atom_sites_solution_hydrogens     geom
_atom_sites_solution_primary     direct
_atom_sites_solution_secondary     difmap
_refine_ls_shift/su_max     0.000
_refine_ls_shift/su_mean     0.000
_refine_diff_density_max     0.173
_refine_diff_density_min     -0.111
_refine_ls_extinction_method     'SHELXL97 (Sheldrick, 2008)'
_refine_ls_extinction_coef     0.024(6)
loop_
    _atom_type_symbol
    _atom_type_description
    _atom_type_scat_dispersion_real
    _atom_type_scat_dispersion_imag
    _atom_type_scat_source
    'C' 'C' 0.0033 0.0016
                         'International Tables Vol C Tables 4.2.6.8 and 6.1.1.4'
    'H' 'H' 0.0000 0.0000
                         'International Tables Vol C Tables 4.2.6.8 and 6.1.1.4'
    'N' 'N' 0.0061 0.0033
                         'International Tables Vol C Tables 4.2.6.8 and 6.1.1.4'
    'O' 'O' 0.0106 0.0060
                         'International Tables Vol C Tables 4.2.6.8 and 6.1.1.4'
_computing_data_collection     'RAPID-AUTO (Rigaku, 1998)'
_computing_cell_refinement     'RAPID-AUTO (Rigaku, 1998)'
_computing_data_reduction     'CrystalClear (Rigaku/MSC, 2002)'
_computing_structure_solution     'SHELXS97 (Sheldrick, 2008)'
_computing_structure_refinement     'SHELXL97 (Sheldrick, 2008)'
_computing_molecular_graphics     'SHELXTL (Sheldrick, 2008)'
_computing_publication_material     'SHELXL97 (Sheldrick, 2008)'
loop_
    _atom_site_type_symbol
    _atom_site_label
    _atom_site_fract_x
    _atom_site_fract_y
    _atom_site_fract_z
    _atom_site_U_iso_or_equiv
    _atom_site_adp_type
    _atom_site_calc_flag
    _atom_site_refinement_flags
    _atom_site_occupancy
    _atom_site_symmetry_multiplicity
    _atom_site_disorder_assembly
    _atom_site_disorder_group
    C C1 0.5338(3) 0.92196(15) 0.78902(13) 0.0367(3) Uani d . 1 1 . .
    C C2 0.4415(4) 1.02616(18) 0.85717(15) 0.0487(4) Uani d . 1 1 . .
    H H2 0.4934 1.1134 0.8416 0.058 Uiso calc R 1 1 . .
    C C3 0.2721(4) 1.0014(2) 0.94858(18) 0.0615(5) Uani d . 1 1 . .
    H H3 0.2118 1.0721 0.9951 0.074 Uiso calc R 1 1 . .
    C C4 0.1922(4) 0.8728(2) 0.97111(16) 0.0602(5) Uani d . 1 1 . .
    H H4 0.0767 0.8561 1.0321 0.072 Uiso calc R 1 1 . .
    C C5 0.2838(4) 0.7705(2) 0.90327(17) 0.0586(5) Uani d . 1 1 . .
    H H5 0.2297 0.6835 0.9185 0.070 Uiso calc R 1 1 . .
    C C6 0.4553(4) 0.79267(18) 0.81216(16) 0.0483(4) Uani d . 1 1 . .
    H H6 0.5171 0.7214 0.7670 0.058 Uiso calc R 1 1 . .
    C C7 0.7855(2) 0.87730(14) 0.60470(12) 0.0337(3) Uani d . 1 1 . .
    C C8 0.9689(3) 0.94686(15) 0.51984(13) 0.0360(3) Uani d . 1 1 . .
    H H8 1.0871 1.0137 0.5700 0.043 Uiso calc R 1 1 . .
    C C9 0.7915(3) 1.01089(16) 0.40036(14) 0.0413(3) Uani d . 1 1 . .
    H H9A 0.6115 1.0355 0.4197 0.050 Uiso calc R 1 1 . .
    H H9B 0.8801 1.0898 0.3719 0.050 Uiso calc R 1 1 . .
    C C10 0.7685(3) 0.90159(17) 0.29767(14) 0.0449(4) Uani d . 1 1 . .
    H H10A 0.6000 0.8508 0.2960 0.054 Uiso calc R 1 1 . .
    H H10B 0.7722 0.9391 0.2118 0.054 Uiso calc R 1 1 . .
    C C11 1.0170(3) 0.81512(14) 0.33982(14) 0.0373(3) Uani d . 1 1 . .
    N N1 0.7110(2) 0.95458(13) 0.69845(11) 0.0385(3) Uani d D 1 1 . .
    N N2 1.1299(2) 0.85149(13) 0.46021(11) 0.0388(3) Uani d D 1 1 . .
    O O1 0.7047(2) 0.76321(11) 0.58091(10) 0.0443(3) Uani d . 1 1 . .
    O O2 1.1033(3) 0.72678(12) 0.27523(12) 0.0538(3) Uani d . 1 1 . .
    H H11 0.784(3) 1.0363(11) 0.7055(16) 0.041(4) Uiso d D 1 1 . .
    H H12 1.273(3) 0.8084(17) 0.5056(15) 0.050(5) Uiso d D 1 1 . .
loop_
    _atom_site_aniso_label
    _atom_site_aniso_U_11
    _atom_site_aniso_U_22
    _atom_site_aniso_U_33
    _atom_site_aniso_U_12
    _atom_site_aniso_U_13
    _atom_site_aniso_U_23
    C1 0.0352(6) 0.0417(8) 0.0334(6) -0.0014(6) 0.0056(5) 0.0025(5)
    C2 0.0548(9) 0.0447(9) 0.0494(8) 0.0007(7) 0.0166(7) -0.0014(7)
    C3 0.0635(10) 0.0709(13) 0.0555(10) 0.0069(10) 0.0262(8) -0.0052(9)
    C4 0.0541(9) 0.0852(15) 0.0446(8) -0.0073(10) 0.0178(7) 0.0076(10)
    C5 0.0620(10) 0.0636(12) 0.0523(9) -0.0153(9) 0.0157(8) 0.0113(8)
    C6 0.0559(9) 0.0435(9) 0.0477(8) -0.0071(7) 0.0146(7) 0.0024(7)
    C7 0.0301(5) 0.0332(7) 0.0371(6) 0.0013(5) 0.0034(5) 0.0012(5)
    C8 0.0322(6) 0.0332(7) 0.0437(7) -0.0036(5) 0.0091(5) -0.0042(6)
    C9 0.0433(7) 0.0323(7) 0.0505(8) 0.0080(6) 0.0147(6) 0.0060(6)
    C10 0.0453(7) 0.0479(9) 0.0415(7) 0.0079(7) 0.0067(6) 0.0015(6)
    C11 0.0379(7) 0.0317(7) 0.0452(7) 0.0000(5) 0.0151(6) 0.0031(6)
    N1 0.0439(6) 0.0332(7) 0.0403(6) -0.0069(5) 0.0127(5) -0.0030(5)
    N2 0.0295(5) 0.0416(7) 0.0461(6) 0.0063(5) 0.0086(4) 0.0022(5)
    O1 0.0458(5) 0.0333(5) 0.0561(6) -0.0059(4) 0.0152(5) -0.0061(4)
    O2 0.0670(7) 0.0397(7) 0.0591(7) 0.0090(5) 0.0236(6) -0.0055(5)
_geom_special_details
;
 All esds (except the esd in the dihedral angle between two l.s. planes)
 are estimated using the full covariance matrix.  The cell esds are taken
 into account individually in the estimation of esds in distances, angles
 and torsion angles; correlations between esds in cell parameters are only
 used when they are defined by crystal symmetry.  An approximate (isotropic)
 treatment of cell esds is used for estimating esds involving l.s. planes.
;
loop_
    _geom_bond_atom_site_label_1
    _geom_bond_atom_site_label_2
    _geom_bond_site_symmetry_2
    _geom_bond_distance
    _geom_bond_publ_flag
    C1 C2 . 1.376(2) ?
    C1 C6 . 1.381(2) ?
    C1 N1 . 1.4170(19) ?
    C2 C3 . 1.380(3) ?
    C2 H2 . 0.9300 ?
    C3 C4 . 1.375(3) ?
    C3 H3 . 0.9300 ?
    C4 C5 . 1.358(3) ?
    C4 H4 . 0.9300 ?
    C5 C6 . 1.381(2) ?
    C5 H5 . 0.9300 ?
    C6 H6 . 0.9300 ?
    C7 O1 . 1.2201(19) ?
    C7 N1 . 1.3380(19) ?
    C7 C8 . 1.524(2) ?
    C8 N2 . 1.4400(19) ?
    C8 C9 . 1.539(2) ?
    C8 H8 . 0.9800 ?
    C9 C10 . 1.518(2) ?
    C9 H9A . 0.9700 ?
    C9 H9B . 0.9700 ?
    C10 C11 . 1.505(2) ?
    C10 H10A . 0.9700 ?
    C10 H10B . 0.9700 ?
    C11 O2 . 1.2244(18) ?
    C11 N2 . 1.336(2) ?
    N1 H11 . 0.891(9) ?
    N2 H12 . 0.893(9) ?
loop_
    _geom_angle_atom_site_label_1
    _geom_angle_atom_site_label_2
    _geom_angle_atom_site_label_3
    _geom_angle_site_symmetry_1
    _geom_angle_site_symmetry_3
    _geom_angle
    _geom_angle_publ_flag
    C2 C1 C6 . . 119.69(14) ?
    C2 C1 N1 . . 117.01(14) ?
    C6 C1 N1 . . 123.30(13) ?
    C1 C2 C3 . . 120.12(18) ?
    C1 C2 H2 . . 119.9 ?
    C3 C2 H2 . . 119.9 ?
    C4 C3 C2 . . 120.27(18) ?
    C4 C3 H3 . . 119.9 ?
    C2 C3 H3 . . 119.9 ?
    C5 C4 C3 . . 119.24(16) ?
    C5 C4 H4 . . 120.4 ?
    C3 C4 H4 . . 120.4 ?
    C4 C5 C6 . . 121.53(19) ?
    C4 C5 H5 . . 119.2 ?
    C6 C5 H5 . . 119.2 ?
    C1 C6 C5 . . 119.15(17) ?
    C1 C6 H6 . . 120.4 ?
    C5 C6 H6 . . 120.4 ?
    O1 C7 N1 . . 124.68(13) ?
    O1 C7 C8 . . 120.86(13) ?
    N1 C7 C8 . . 114.32(12) ?
    N2 C8 C7 . . 111.24(12) ?
    N2 C8 C9 . . 102.08(12) ?
    C7 C8 C9 . . 110.08(12) ?
    N2 C8 H8 . . 111.0 ?
    C7 C8 H8 . . 111.0 ?
    C9 C8 H8 . . 111.0 ?
    C10 C9 C8 . . 103.69(13) ?
    C10 C9 H9A . . 111.0 ?
    C8 C9 H9A . . 111.0 ?
    C10 C9 H9B . . 111.0 ?
    C8 C9 H9B . . 111.0 ?
    H9A C9 H9B . . 109.0 ?
    C11 C10 C9 . . 104.00(13) ?
    C11 C10 H10A . . 111.0 ?
    C9 C10 H10A . . 111.0 ?
    C11 C10 H10B . . 111.0 ?
    C9 C10 H10B . . 111.0 ?
    H10A C10 H10B . . 109.0 ?
    O2 C11 N2 . . 125.43(14) ?
    O2 C11 C10 . . 126.21(14) ?
    N2 C11 C10 . . 108.36(13) ?
    C7 N1 C1 . . 128.11(13) ?
    C7 N1 H11 . . 115.8(12) ?
    C1 N1 H11 . . 116.1(11) ?
    C11 N2 C8 . . 113.99(11) ?
    C11 N2 H12 . . 122.6(12) ?
    C8 N2 H12 . . 122.2(12) ?
loop_
    _geom_hbond_atom_site_label_D
    _geom_hbond_atom_site_label_H
    _geom_hbond_atom_site_label_A
    _geom_hbond_site_symmetry_A
    _geom_hbond_distance_DH
    _geom_hbond_distance_HA
    _geom_hbond_distance_DA
    _geom_hbond_angle_DHA
    N1 H11 O2 2_756 0.891(9) 1.984(10) 2.869(2) 172.2(16)
    N2 H12 O1 1_655 0.893(9) 2.192(11) 3.038(2) 157.7(16)
data_global
_journal_date_recd_electronic     2011-08-24
_journal_date_accepted     2011-09-16
_journal_name_full     'Acta Crystallographica, Section E'
_journal_year     2011
_journal_volume     67
_journal_issue     10
_journal_page_first     o2763
_journal_page_last     o2763
_journal_paper_category     QO
_journal_coeditor_code     DN2719
_publ_contact_author_name     'Prof. Dr. Liu, Bo'
_publ_contact_author_address
;
Key Laboratory of Green Chemical Technology,
College of Heilongjiang Province,
School of Chemistry and Environmental Engineering,
Harbin University of Science and Technology,
Harbin 150040,
People's Republic of China
;
_publ_contact_author_email     liubo@hrbust.edu.cn
_publ_contact_author_fax     '86-451-86392701'
_publ_contact_author_phone     '86-451-86392701'
_publ_section_title
;
(<i>S</i>)-5-Oxo-<i>N</i>-phenylpyrrolidine-2-carboxamide
;
loop_
    _publ_author_name
    _publ_author_footnote
    _publ_author_address
    'Qin, Wei-Yan' .
;
Key Laboratory of Green Chemical Technology,
College of Heilongjiang Province,
School of Chemistry and Environmental Engineering,
Harbin University of Science and Technology,
Harbin 150040,
People's Republic of China
;
    'Liu, Bo' .
;
Key Laboratory of Green Chemical Technology,
College of Heilongjiang Province,
School of Chemistry and Environmental Engineering,
Harbin University of Science and Technology,
Harbin 150040,
People's Republic of China
;
    'Ma, Jing' .
;
Key Laboratory of Green Chemical Technology,
College of Heilongjiang Province,
School of Chemistry and Environmental Engineering,
Harbin University of Science and Technology,
Harbin 150040,
People's Republic of China
;
    'Wang, Hui-Juan' .
;
Key Laboratory of Green Chemical Technology,
College of Heilongjiang Province,
School of Chemistry and Environmental Engineering,
Harbin University of Science and Technology,
Harbin 150040,
People's Republic of China
;
_iucr_refine_instructions_details
;
TITL 2 in P2(1)
CELL 0.71073   4.9192   9.9954  10.3816  90.000  99.048  90.000
ZERR    2.00   0.0026   0.0069   0.0071   0.000   0.025   0.000
LATT -1
SYMM -X, 0.5+Y, -Z
SFAC C  H  N  O
UNIT 22 24 4 4
L.S. 4
dfix 0.90 0.01 n1 h11 n2 h12
acta
htab
mpla c1 c2 c3 c4 c5 c6
mpla c8 c9 c10 c11 n2
htab n1 o2_$1
htab n2 o1_$2
eqiv $2 x+1, y, z
eqiv $1 -x+2, y+1/2, -z+1
size 0.16 0.18 0.23
BOND $h
FMAP 2
PLAN 20
TEMP 23.000
WGHT    0.042900    0.035000
EXTI    0.023711
FVAR       0.44156
MOLE 1
C1    1    0.533792    0.921959    0.789016    11.00000    0.03516    0.04174 =
         0.03336    0.00248    0.00555   -0.00139
C2    1    0.441543    1.026156    0.857167    11.00000    0.05485    0.04469 =
         0.04938   -0.00144    0.01657    0.00069
AFIX  43
H2    2    0.493427    1.113417    0.841619    11.00000   -1.20000
AFIX   0
C3    1    0.272124    1.001440    0.948580    11.00000    0.06354    0.07088 =
         0.05552   -0.00524    0.02615    0.00693
AFIX  43
H3    2    0.211800    1.072056    0.995130    11.00000   -1.20000
AFIX   0
C4    1    0.192155    0.872813    0.971110    11.00000    0.05410    0.08521 =
         0.04455    0.00765    0.01777   -0.00727
AFIX  43
H4    2    0.076660    0.856072    1.032104    11.00000   -1.20000
AFIX   0
C5    1    0.283766    0.770523    0.903273    11.00000    0.06205    0.06360 =
         0.05226    0.01134    0.01566   -0.01530
AFIX  43
H5    2    0.229741    0.683540    0.918540    11.00000   -1.20000
AFIX   0
C6    1    0.455270    0.792675    0.812156    11.00000    0.05587    0.04347 =
         0.04772    0.00237    0.01460   -0.00715
AFIX  43
H6    2    0.517095    0.721417    0.766953    11.00000   -1.20000
AFIX   0
C7    1    0.785485    0.877300    0.604704    11.00000    0.03009    0.03318 =
         0.03711    0.00122    0.00344    0.00130
C8    1    0.968885    0.946855    0.519843    11.00000    0.03223    0.03317 =
         0.04369   -0.00424    0.00908   -0.00357
AFIX  13
H8    2    1.087113    1.013659    0.570045    11.00000   -1.20000
AFIX   0
C9    1    0.791454    1.010893    0.400356    11.00000    0.04332    0.03228 =
         0.05053    0.00601    0.01466    0.00795
AFIX  23
H9A   2    0.611466    1.035503    0.419728    11.00000   -1.20000
H9B   2    0.880117    1.089842    0.371880    11.00000   -1.20000
AFIX   0
C10   1    0.768550    0.901587    0.297668    11.00000    0.04534    0.04794 =
         0.04152    0.00152    0.00672    0.00789
AFIX  23
H10A  2    0.599986    0.850820    0.296023    11.00000   -1.20000
H10B  2    0.772165    0.939056    0.211765    11.00000   -1.20000
AFIX   0
C11   1    1.016998    0.815120    0.339817    11.00000    0.03786    0.03166 =
         0.04525    0.00310    0.01512   -0.00004
N1    3    0.710995    0.954578    0.698447    11.00000    0.04393    0.03319 =
         0.04029   -0.00302    0.01271   -0.00687
N2    3    1.129910    0.851495    0.460206    11.00000    0.02947    0.04164 =
         0.04608    0.00216    0.00860    0.00630
O1    4    0.704655    0.763213    0.580910    11.00000    0.04582    0.03328 =
         0.05609   -0.00610    0.01524   -0.00587
O2    4    1.103296    0.726780    0.275229    11.00000    0.06701    0.03968 =
         0.05911   -0.00550    0.02364    0.00897
H11   2    0.784272    1.036296    0.705528    11.00000    0.04082
H12   2    1.272772    0.808360    0.505608    11.00000    0.04965
HKLF 4
REM  2 in P2(1)
REM R1 =  0.0320 for   1997 Fo > 4sig(Fo)  and  0.0364 for all   2184 data
REM    145 parameters refined using      3 restraints
END
WGHT      0.0407      0.0388
REM Highest difference peak  0.173,  deepest hole -0.111,  1-sigma level  0.027
Q1    1   0.8794  0.9165  0.5569  11.00000  0.05    0.17
Q2    1   0.6076  0.9378  0.7425  11.00000  0.05    0.15
Q3    1   0.8717  0.8435  0.3301  11.00000  0.05    0.14
Q4    1   0.8805  0.9729  0.4641  11.00000  0.05    0.14
Q5    1   0.3647  0.9978  0.9069  11.00000  0.05    0.12
Q6    1   1.0422  0.8962  0.4983  11.00000  0.05    0.11
Q7    1   0.5758  0.8632  0.8334  11.00000  0.05    0.11
Q8    1   0.4459  0.9756  0.7968  11.00000  0.05    0.10
Q9    1   0.6784  0.8334  0.5578  11.00000  0.05    0.10
Q10   1   0.4447  0.8614  0.7820  11.00000  0.05    0.10
Q11   1   0.8160  0.8005  0.6345  11.00000  0.05    0.10
Q12   1   0.7579  0.9484  0.3578  11.00000  0.05    0.09
Q13   1   0.6617  0.7367  0.8046  11.00000  0.05    0.09
Q14   1   0.5569  0.9732  0.8430  11.00000  0.05    0.09
Q15   1   0.9650  0.7369  0.2988  11.00000  0.05    0.09
Q16   1   0.3082  0.8199  0.9677  11.00000  0.05    0.09
Q17   1   1.0123  0.9826  0.5383  11.00000  0.05    0.09
Q18   1   0.2635  0.7909  0.8210  11.00000  0.05    0.08
Q19   1   1.0329  0.7984  0.4302  11.00000  0.05    0.08
Q20   1   0.4023  0.7874  0.8853  11.00000  0.05    0.08
;
