# Supplementary material for: (S)-5-Oxo-N-phenyl­pyrrolidine-2-carboxamide
Source: Acta Crystallogr Sect E Struct Rep Online. 2011 Sep 30;67(Pt 10):o2763. doi: 10.1107/S160053681103786X (PMC3201468; doi:10.1107/S160053681103786X)
Supplement: Supplementary file 2 [file e-67-o2763-Isup2.hkl]

# 
# h,k,l, Fc-squared, Fo-squared, sigma(Fo-squared) and status flag 
# 
data_I
_shelx_title ' 2 in P2(1)' 
_shelx_refln_list_code          4 
_shelx_F_calc_maximum       74.16 
_exptl_crystal_F_000       216.00 
_reflns_d_resolution_high  0.7470 
 
loop_ 
 _symmetry_equiv_pos_as_xyz 
 'x, y, z' 
 '-x, y+1/2, -z' 
 
_cell_length_a     4.9192 
_cell_length_b     9.9954 
_cell_length_c    10.3816 
_cell_angle_alpha  90.000 
_cell_angle_beta   99.048 
_cell_angle_gamma  90.000 
 
_shelx_F_squared_multiplier     1.000 
 
loop_ 
 _refln_index_h 
 _refln_index_k 
 _refln_index_l 
 _refln_F_squared_calc 
 _refln_F_squared_meas 
 _refln_F_squared_sigma 
 _refln_observed_status 
   3 -11   0        0.13        0.41      0.31 o 
   3 -10   0        6.07        5.18      0.67 o 
   4 -10   0        2.67        4.05      0.67 o 
   3  -9   0        0.19        0.26      0.26 o 
   4  -9   0        6.46        7.44      0.82 o 
   3  -8   0       21.22       20.98      1.03 o 
   4  -8   0       15.79       18.77      1.08 o 
   5  -8   0        1.76        2.05      0.51 o 
   3  -7   0       30.09       30.01      1.18 o 
   4  -7   0       11.98       12.26      0.82 o 
   5  -7   0        0.85        0.62      0.36 o 
   3  -6   0      121.67      123.56      2.62 o 
   4  -6   0       24.58       26.26      1.18 o 
   5  -6   0       11.67       12.98      0.87 o 
   3  -5   0        1.34        1.59      0.31 o 
   4  -5   0       15.49       16.36      0.92 o 
   5  -5   0       26.73       31.29      1.33 o 
   6  -5   0        4.51        4.98      0.72 o 
   2  -4   0       14.15       14.52      0.62 o 
   3  -4   0       88.26       87.20      1.95 o 
   4  -4   0        9.90        9.59      0.67 o 
   5  -4   0       17.73       17.90      0.97 o 
   6  -4   0        0.48        0.26      0.36 o 
   2  -3   0       66.97       72.58      1.49 o 
   3  -3   0       14.57       17.13      0.72 o 
   4  -3   0        1.45        1.13      0.31 o 
   5  -3   0       40.32       43.55      1.49 o 
   6  -3   0        0.09        0.56      0.41 o 
   2  -2   0       84.51       85.13      1.59 o 
   3  -2   0       25.38       27.86      0.92 o 
   4  -2   0       58.19       59.06      1.54 o 
   5  -2   0       16.41       15.18      0.87 o 
   6  -2   0        0.82        0.41      0.41 o 
   1  -1   0      309.59      288.25      3.88 o 
   2  -1   0      376.47      366.72      5.16 o 
   3  -1   0      220.63      214.85      3.44 o 
   4  -1   0        0.73        0.46      0.26 o 
   5  -1   0       18.32       18.93      0.92 o 
   6  -1   0        7.71        8.10      0.82 o 
   1   0   0       78.76       79.94      1.23 o 
   2   0   0      361.06      347.21      4.90 o 
   3   0   0       30.55       26.88      0.82 o 
   4   0   0      132.85      125.32      2.46 o 
   5   0   0        0.40        0.51      0.31 o 
   6   0   0        0.00       -0.31      0.31 o 
   1   1   0      309.80      281.59      2.79 o 
   2   1   0      376.36      367.29      5.10 o 
   3   1   0      220.84      215.21      3.39 o 
   4   1   0        0.73        0.67      0.31 o 
   5   1   0       18.33       17.23      0.87 o 
   6   1   0        7.71        7.23      0.82 o 
   0   2   0     4505.18     4370.95     55.07 o 
   1   2   0      189.11      181.62      1.35 o 
   2   2   0       84.63       86.31      1.54 o 
   3   2   0       25.38       30.42      0.92 o 
   4   2   0       58.13       55.62      1.44 o 
   5   2   0       16.36       17.03      0.92 o 
   6   2   0        0.82        1.09      0.92 o 
   1   3   0      416.58      417.27      2.93 o 
   2   3   0       67.16       71.59      0.82 o 
   3   3   0       14.61       16.34      0.45 o 
   4   3   0        1.45        1.32      0.23 o 
   5   3   0       40.34       43.27      2.41 o 
   6   3   0        0.09        0.21      0.22 o 
   0   4   0      452.55      460.85      4.56 o 
   1   4   0       84.67       91.74      0.84 o 
   2   4   0       14.11       14.35      0.38 o 
   3   4   0       88.26       87.92      1.25 o 
   4   4   0        9.89        9.78      0.82 o 
   5   4   0       17.72       19.89      0.92 o 
   6   4   0        0.48       -0.31      0.46 o 
   1   5   0      148.00      162.23      1.34 o 
   2   5   0       48.75       49.42      0.61 o 
   3   5   0        1.34        1.43      0.19 o 
   4   5   0       15.49       15.12      0.56 o 
   5   5   0       26.73       29.81      1.10 o 
   6   5   0        4.50        3.90      0.67 o 
   0   6   0       28.45       28.17      0.60 o 
   1   6   0       51.93       53.67      0.64 o 
   2   6   0       26.45       27.33      0.47 o 
   3   6   0      121.77      119.78      1.51 o 
   4   6   0       24.58       25.97      1.00 o 
   5   6   0       11.69       11.03      0.77 o 
   1   7   0       62.62       64.70      0.78 o 
   2   7   0       14.12       13.56      0.36 o 
   3   7   0       30.08       29.81      0.68 o 
   4   7   0       12.02       12.67      0.77 o 
   5   7   0        0.85        1.33      0.41 o 
   0   8   0       36.60       32.71      0.74 o 
   1   8   0      104.05       99.44      1.06 o 
   2   8   0      148.35      142.95      1.40 o 
   3   8   0       21.26       20.59      0.56 o 
   4   8   0       15.79       16.57      0.87 o 
   5   8   0        1.75        2.05      0.51 o 
   1   9   0        8.87        7.85      0.30 o 
   2   9   0       40.40       40.53      0.66 o 
   3   9   0        0.20        0.21      0.22 o 
   4   9   0        6.43        7.28      0.72 o 
   0  10   0        5.40        5.30      0.42 o 
   1  10   0        6.80        6.74      0.32 o 
   2  10   0       45.01       43.42      0.85 o 
   3  10   0        6.04        6.13      0.51 o 
   4  10   0        2.69        4.46      0.62 o 
   1  11   0        3.78        4.22      0.33 o 
   2  11   0        0.54        0.91      0.20 o 
   3  11   0        0.13        0.64      0.28 o 
   0  12   0        9.87        9.99      0.52 o 
   1  12   0        3.62        4.11      0.34 o 
   2  12   0        1.86        2.46      0.29 o 
   1  13   0        0.06        0.08      0.59 o 
   3 -11   1        3.23        4.05      0.62 o 
  -4 -10   1        0.37        0.82      0.41 o 
   3 -10   1        7.58        8.36      0.82 o 
   4 -10   1        0.95        0.46      0.36 o 
  -4  -9   1       21.16       22.01      1.18 o 
   3  -9   1       36.94       33.96      1.39 o 
   4  -9   1        0.15        0.15      0.31 o 
  -5  -8   1        5.94        5.54      0.77 o 
  -4  -8   1        0.82        0.92      0.36 o 
  -3  -8   1       24.62       22.26      1.08 o 
   3  -8   1       10.65       10.00      0.72 o 
   4  -8   1        3.02        3.33      0.56 o 
   5  -8   1        2.40        3.39      0.62 o 
  -5  -7   1       14.05       14.62      1.03 o 
  -4  -7   1       12.78       12.82      0.87 o 
  -3  -7   1        6.57        7.49      0.72 o 
   3  -7   1       38.80       39.96      1.33 o 
   4  -7   1       14.06       12.72      0.87 o 
   5  -7   1        2.29        2.00      0.51 o 
  -5  -6   1        2.84        2.36      0.51 o 
  -4  -6   1       12.93       12.26      0.82 o 
  -3  -6   1       92.49       85.30      2.05 o 
   3  -6   1       37.95       38.48      1.28 o 
   4  -6   1       10.78       11.59      0.77 o 
   5  -6   1        0.81        0.82      0.36 o 
  -6  -5   1       12.25       10.67      1.03 o 
  -5  -5   1        8.61        7.59      0.77 o 
  -4  -5   1      110.46      105.58      2.46 o 
  -3  -5   1       34.40       31.04      1.13 o 
   2  -5   1       10.07       12.16      0.62 o 
   3  -5   1       14.03       13.18      0.72 o 
   5  -5   1       11.75       11.95      0.87 o 
  -6  -4   1        5.16        5.13      0.72 o 
  -5  -4   1        5.58        7.23      0.77 o 
  -4  -4   1       35.11       36.53      1.28 o 
  -3  -4   1       17.03       18.42      0.82 o 
   2  -4   1       12.44       14.62      0.62 o 
   3  -4   1       40.27       40.07      1.23 o 
   4  -4   1       30.80       30.57      1.18 o 
   5  -4   1        7.89        7.18      0.77 o 
   6  -4   1        8.16        8.87      0.92 o 
  -6  -3   1       18.98       22.42      1.18 o 
  -5  -3   1        0.46        0.26      0.31 o 
  -4  -3   1       16.43       15.85      0.82 o 
  -3  -3   1       77.20       87.51      1.85 o 
   0  -3   1       63.97       63.52      1.13 o 
   2  -3   1        8.11        9.85      0.46 o 
   3  -3   1        9.50        8.26      0.51 o 
   4  -3   1        0.03        0.41      0.26 o 
   5  -3   1        3.22        2.87      0.51 o 
   6  -3   1        8.80        8.67      0.87 o 
  -6  -2   1        3.56        2.92      0.56 o 
  -5  -2   1        6.43        5.44      0.62 o 
  -4  -2   1        2.69        2.46      0.36 o 
  -3  -2   1        3.81        3.44      0.36 o 
  -2  -2   1      227.18      242.40      3.60 o 
   0  -2   1      449.56      433.16      6.38 o 
   2  -2   1       89.74       92.22      1.69 o 
   4  -2   1        1.79        1.28      0.31 o 
   5  -2   1       10.00        9.03      0.72 o 
   6  -2   1        1.63        2.21      0.51 o 
  -6  -1   1        7.32        7.44      0.77 o 
  -5  -1   1        3.00        3.18      0.51 o 
  -4  -1   1       28.82       28.47      1.03 o 
  -3  -1   1      203.42      206.85      3.34 o 
  -2  -1   1      353.17      347.23      4.90 o 
   0  -1   1      614.92      592.75      6.06 o 
   1  -1   1     5496.81     5636.82     88.48 o 
   2  -1   1       31.53       31.45      0.82 o 
   3  -1   1      134.25      133.26      2.41 o 
   4  -1   1       18.78       19.03      0.87 o 
   5  -1   1       56.60       50.23      1.54 o 
   6  -1   1        7.49        8.51      0.87 o 
  -6   0   1        6.04        6.21      0.72 o 
  -5   0   1        3.03        3.49      0.51 o 
  -4   0   1       53.15       48.69      1.28 o 
  -3   0   1        0.96        1.13      0.21 o 
  -2   0   1      152.10      143.31      2.26 o 
  -1   0   1      956.26      898.79     12.11 o 
   0   0   1      747.64      764.82      6.32 o 
   1   0   1     1302.30     1320.04     36.20 o 
   2   0   1       30.49       29.97      0.77 o 
   3   0   1       61.25       56.60      1.33 o 
   4   0   1       41.83       40.27      1.23 o 
   5   0   1        0.24        0.15      0.31 o 
   6   0   1        0.24       -0.26      0.41 o 
  -6   1   1        7.32        8.36      0.82 o 
  -5   1   1        3.01        2.87      0.46 o 
  -4   1   1       28.80       28.52      0.97 o 
  -3   1   1      203.45      212.25      3.29 o 
  -2   1   1      352.78      342.18      4.79 o 
  -1   1   1      239.13      227.23      1.82 o 
   0   1   1      614.51      587.47      4.09 o 
   1   1   1     5499.12     5622.20     65.96 o 
   2   1   1       31.55       32.53      0.82 o 
   3   1   1      134.35      133.67      2.36 o 
   4   1   1       18.79       19.39      0.87 o 
   5   1   1       56.60       48.48      1.54 o 
   6   1   1        7.48        8.05      0.82 o 
  -6   2   1        3.57        3.07      0.36 o 
  -5   2   1        6.42        6.71      0.41 o 
  -4   2   1        2.67        2.10      0.36 o 
  -3   2   1        3.82        3.44      0.36 o 
  -2   2   1      227.22      236.85      2.51 o 
  -1   2   1      396.12      419.58      3.48 o 
   0   2   1      450.17      427.62      4.24 o 
   1   2   1      184.91      185.63      1.39 o 
   2   2   1       89.83       93.07      1.25 o 
   3   2   1       29.39       27.19      0.87 o 
   4   2   1        1.79        1.18      0.36 o 
   5   2   1        9.97        9.39      0.72 o 
   6   2   1        1.64        1.64      0.56 o 
  -6   3   1       18.99       21.71      0.80 o 
  -5   3   1        0.47        0.55      0.21 o 
  -4   3   1       16.38       17.49      0.56 o 
  -3   3   1       77.20       84.77      1.22 o 
  -2   3   1      314.15      336.86      2.82 o 
  -1   3   1      132.15      126.85      1.39 o 
   0   3   1       64.16       63.66      0.56 o 
   1   3   1      382.34      391.39      2.76 o 
   2   3   1        8.06        8.94      0.26 o 
   3   3   1        9.44       10.11      0.41 o 
   4   3   1        0.03        0.15      0.14 o 
   5   3   1        3.23        3.83      0.37 o 
   6   3   1        8.80        7.74      0.87 o 
  -6   4   1        5.14        5.24      0.50 o 
  -5   4   1        5.57        6.39      0.77 o 
  -4   4   1       35.14       36.91      0.83 o 
  -3   4   1       17.06       19.27      0.53 o 
  -2   4   1       77.12       79.50      0.80 o 
  -1   4   1      104.00      112.92      0.97 o 
   0   4   1        5.99        7.04      0.17 o 
   1   4   1       59.22       64.22      0.64 o 
   2   4   1       12.44       15.81      0.47 o 
   3   4   1       40.17       38.67      0.65 o 
   4   4   1       30.81       32.41      0.77 o 
   5   4   1        7.91        7.57      0.47 o 
   6   4   1        8.14        9.28      0.97 o 
  -6   5   1       12.28       12.00      0.97 o 
  -5   5   1        8.60        9.65      0.56 o 
  -4   5   1      110.42      107.11      2.31 o 
  -3   5   1       34.40       33.48      0.73 o 
  -2   5   1       91.66       98.71      0.97 o 
  -1   5   1        9.42       10.15      0.24 o 
   0   5   1      157.08      171.70      1.39 o 
   1   5   1      209.07      227.17      1.78 o 
   2   5   1       10.04       12.20      0.63 o 
   3   5   1       14.03       15.06      0.43 o 
   4   5   1       14.34       14.55      0.54 o 
   5   5   1       11.75       13.23      0.92 o 
  -5   6   1        2.84        1.93      0.51 o 
  -4   6   1       12.91       12.81      0.72 o 
  -3   6   1       92.55       85.43      1.74 o 
  -2   6   1       89.22       84.14      0.91 o 
  -1   6   1       74.77       80.12      0.83 o 
   0   6   1        4.99        5.85      0.21 o 
   1   6   1       12.15       12.76      0.28 o 
   2   6   1       18.12       18.66      0.39 o 
   3   6   1       38.02       39.60      0.71 o 
   4   6   1       10.82       10.82      0.72 o 
   5   6   1        0.80        0.97      0.41 o 
  -5   7   1       14.05       15.39      0.92 o 
  -4   7   1       12.82       12.73      0.56 o 
  -3   7   1        6.57        7.31      0.37 o 
  -2   7   1       23.22       21.03      0.42 o 
  -1   7   1       58.62       58.20      1.25 o 
   0   7   1      108.61      107.15      1.04 o 
   1   7   1       83.51       77.11      0.85 o 
   2   7   1       20.10       18.21      0.49 o 
   3   7   1       38.76       38.83      0.73 o 
   4   7   1       14.09       15.34      0.82 o 
   5   7   1        2.30        2.67      0.56 o 
  -5   8   1        5.93        6.72      0.72 o 
  -4   8   1        0.82        0.97      0.28 o 
  -3   8   1       24.71       23.89      0.52 o 
  -2   8   1       42.49       42.26      0.64 o 
  -1   8   1       38.20       34.66      0.63 o 
   0   8   1       18.49       18.15      0.38 o 
   1   8   1       68.68       65.87      0.81 o 
   2   8   1       40.59       35.14      0.59 o 
   3   8   1       10.66       11.66      0.54 o 
   4   8   1        3.03        3.13      0.51 o 
   5   8   1        2.40        3.85      0.62 o 
  -4   9   1       21.14       24.47      1.08 o 
  -3   9   1       11.33       11.95      0.40 o 
  -2   9   1       54.49       51.61      0.75 o 
  -1   9   1      118.79      115.26      1.21 o 
   0   9   1       12.13       12.65      0.61 o 
   1   9   1       32.73       29.99      0.90 o 
   2   9   1       16.59       15.22      0.49 o 
   3   9   1       37.00       34.08      0.93 o 
   4   9   1        0.15        0.62      0.31 o 
  -3  10   1       15.48       17.52      0.56 o 
  -2  10   1        0.76        0.84      0.17 o 
  -1  10   1       33.93       31.47      0.58 o 
   0  10   1       15.99       15.08      0.40 o 
   1  10   1       36.88       35.02      0.76 o 
   2  10   1        6.51        6.55      0.39 o 
   3  10   1        7.58        8.76      0.57 o 
   4  10   1        0.95        1.38      0.41 o 
  -3  11   1        2.65        2.69      0.38 o 
  -2  11   1       10.28        9.35      0.66 o 
  -1  11   1       17.34       17.13      0.58 o 
   0  11   1       48.58       50.83      0.93 o 
   1  11   1        1.58        1.90      0.25 o 
   2  11   1        6.61        7.04      0.51 o 
   3  11   1        3.23        2.86      0.39 o 
  -2  12   1        0.64        1.02      0.27 o 
  -1  12   1        3.18        3.60      0.32 o 
   0  12   1        2.50        2.28      0.28 o 
   1  12   1        7.14        7.03      0.43 o 
   2  12   1        5.37        6.41      0.43 o 
  -1  13   1        1.23        1.49      0.46 o 
   0  13   1        4.23        4.30      0.45 o 
   1  13   1        2.25        2.48      0.31 o 
   2 -12   2        4.24        5.03      0.67 o 
   2 -11   2        0.36        0.10      0.31 o 
   3 -11   2       12.52       12.67      0.92 o 
  -4 -10   2        1.10        0.21      0.36 o 
   2 -10   2       11.35        9.69      0.72 o 
   3 -10   2       22.28       20.72      1.13 o 
   4 -10   2        1.05        1.64      0.51 o 
  -4  -9   2       18.38       17.34      1.08 o 
   2  -9   2       20.96       19.29      0.92 o 
   3  -9   2        2.79        3.80      0.56 o 
   4  -9   2        8.12        9.08      0.87 o 
  -5  -8   2        3.37        3.33      0.62 o 
  -4  -8   2        4.81        5.39      0.72 o 
   2  -8   2       71.03       70.45      1.80 o 
   3  -8   2       19.69       18.06      0.92 o 
   4  -8   2        1.00        0.92      0.36 o 
  -5  -7   2        3.31        3.33      0.62 o 
  -4  -7   2        5.52        6.41      0.72 o 
   2  -7   2       13.76       14.77      0.72 o 
   3  -7   2        5.93        5.28      0.56 o 
   4  -7   2        5.27        6.36      0.72 o 
   5  -7   2        4.00        3.85      0.67 o 
  -5  -6   2        6.28        6.87      0.77 o 
  -4  -6   2       15.52       15.39      0.87 o 
   2  -6   2        2.30        3.23      0.41 o 
   3  -6   2        6.91        7.33      0.56 o 
   4  -6   2       17.95       16.16      0.87 o 
   5  -6   2        1.05        1.08      0.41 o 
  -6  -5   2        0.67        0.41      0.41 o 
  -5  -5   2        6.93        8.92      0.82 o 
  -4  -5   2       77.80       75.43      2.00 o 
  -3  -5   2       75.33       77.23      1.85 o 
   0  -5   2      239.40      255.90      4.01 o 
   2  -5   2      115.38      116.03      2.21 o 
   3  -5   2        1.74        1.69      0.31 o 
   4  -5   2        2.83        2.62      0.46 o 
   5  -5   2       15.30       17.13      1.03 o 
  -6  -4   2        8.38        7.95      0.82 o 
  -5  -4   2       40.02       41.81      1.49 o 
  -4  -4   2        0.43        0.36      0.26 o 
  -3  -4   2      100.86       93.63      2.05 o 
   0  -4   2      236.40      241.06      3.81 o 
   1  -4   2        3.92        4.71      0.28 o 
   2  -4   2      382.06      396.35      5.82 o 
   3  -4   2       42.81       42.94      1.23 o 
   5  -4   2        5.78        6.62      0.72 o 
  -6  -3   2       11.17       12.00      0.87 o 
  -5  -3   2        9.48       10.31      0.77 o 
  -4  -3   2       17.67       17.29      0.82 o 
  -3  -3   2      104.52      110.73      2.21 o 
   0  -3   2      186.30      183.11      2.93 o 
   1  -3   2      545.55      579.47      6.64 o 
   2  -3   2       36.99       35.81      0.97 o 
   3  -3   2        0.80        0.56      0.21 o 
   4  -3   2        1.62        1.74      0.36 o 
   5  -3   2        4.50        4.77      0.62 o 
   6  -3   2        6.92        7.08      0.82 o 
  -6  -2   2        0.05       -0.31      0.31 o 
  -5  -2   2        8.16        8.46      0.67 o 
  -4  -2   2       28.18       29.80      1.03 o 
  -3  -2   2       15.02       14.21      0.62 o 
  -2  -2   2      406.39      411.99      5.83 o 
   0  -2   2       88.15       92.08      1.59 o 
   1  -2   2     1055.47     1047.63     10.37 o 
   2  -2   2       99.64       91.14      1.69 o 
   3  -2   2       19.47       20.16      0.77 o 
   4  -2   2       18.99       17.70      0.82 o 
   5  -2   2        2.90        2.46      0.46 o 
   6  -2   2        2.27        2.41      0.56 o 
  -6  -1   2       11.79       13.28      0.87 o 
  -5  -1   2        2.38        2.36      0.41 o 
  -4  -1   2       18.38       17.44      0.77 o 
  -3  -1   2      242.20      237.72      3.70 o 
  -2  -1   2      195.06      190.64      2.88 o 
   0  -1   2     1010.06     1004.34      9.42 o 
   1  -1   2     1171.07     1111.41     16.59 o 
   2  -1   2       94.16       96.23      1.75 o 
   3  -1   2        3.65        3.39      0.36 o 
   4  -1   2       14.00       14.26      0.77 o 
   5  -1   2        2.54        2.97      0.51 o 
   6  -1   2        8.09        6.26      0.77 o 
  -6   0   2       12.62       13.49      0.87 o 
  -5   0   2        0.76        1.08      0.36 o 
  -4   0   2       37.98       34.99      1.03 o 
  -3   0   2       37.03       36.38      0.92 o 
  -2   0   2      134.88      129.08      2.00 o 
  -1   0   2      270.39      271.41      3.66 o 
   0   0   2        1.67        1.58      0.09 o 
   1   0   2     3096.03     3105.69     34.63 o 
   2   0   2      336.90      335.04      4.79 o 
   3   0   2        0.82        0.62      0.21 o 
   4   0   2        2.51        3.44      0.46 o 
   5   0   2       11.57       10.93      0.77 o 
   6   0   2        0.36       -0.36      0.36 o 
  -6   1   2       11.78       12.82      0.87 o 
  -5   1   2        2.38        3.33      0.46 o 
  -4   1   2       18.38       16.82      0.72 o 
  -3   1   2      242.50      241.42      3.60 o 
  -2   1   2      195.11      190.64      2.78 o 
  -1   1   2      549.23      531.35      4.15 o 
   0   1   2     1009.83      973.57      9.83 o 
   1   1   2     1169.72     1113.43     12.44 o 
   2   1   2       94.22       94.84      1.80 o 
   3   1   2        3.67        3.49      0.41 o 
   4   1   2       14.02       14.36      0.77 o 
   5   1   2        2.54        2.92      0.51 o 
   6   1   2        8.07        7.69      0.87 o 
  -6   2   2        0.05        0.48      0.28 o 
  -5   2   2        8.15        8.23      0.44 o 
  -4   2   2       28.17       29.28      0.71 o 
  -3   2   2       15.03       13.94      0.42 o 
  -2   2   2      406.56      416.04      4.13 o 
  -1   2   2     1266.68     1277.80     10.25 o 
   0   2   2       88.25       89.49      0.87 o 
   1   2   2     1055.35     1059.25      7.48 o 
   2   2   2       99.56       90.62      1.23 o 
   3   2   2       19.42       19.44      0.77 o 
   4   2   2       18.92       18.77      0.87 o 
   5   2   2        2.89        3.33      0.56 o 
   6   2   2        2.27        2.21      0.62 o 
  -6   3   2       11.19       10.81      0.85 o 
  -5   3   2        9.46       10.79      0.87 o 
  -4   3   2       17.73       16.56      0.52 o 
  -3   3   2      104.40      109.34      1.43 o 
  -2   3   2      478.36      515.90      7.25 o 
  -1   3   2      578.06      596.79      6.55 o 
   0   3   2      186.35      185.11      1.37 o 
   1   3   2      545.78      586.65      4.71 o 
   2   3   2       36.99       36.70      0.53 o 
   3   3   2        0.81        0.77      0.12 o 
   4   3   2        1.62        1.85      0.41 o 
   5   3   2        4.49        3.18      0.56 o 
   6   3   2        6.92        8.82      0.92 o 
  -6   4   2        8.38        8.84      0.60 o 
  -5   4   2       40.00       43.09      1.00 o 
  -4   4   2        0.43        0.33      0.18 o 
  -3   4   2      100.69       95.21      1.32 o 
  -2   4   2      113.59      113.63      1.16 o 
  -1   4   2      318.86      321.20      2.34 o 
   0   4   2      236.29      240.20      1.78 o 
   1   4   2        3.94        4.27      0.21 o 
   2   4   2      382.20      398.08      3.40 o 
   3   4   2       42.80       41.58      0.68 o 
   4   4   2       91.01       94.48      1.46 o 
   5   4   2        5.79        6.26      0.72 o 
  -6   5   2        0.67        0.26      0.41 o 
  -5   5   2        6.94        7.56      0.52 o 
  -4   5   2       77.70       77.57      1.41 o 
  -3   5   2       75.39       77.06      1.19 o 
  -2   5   2       90.93       99.55      1.10 o 
  -1   5   2       55.67       60.29      0.64 o 
   0   5   2      239.09      251.65      2.40 o 
   1   5   2       32.41       27.89      0.49 o 
   2   5   2      115.39      114.84      1.51 o 
   3   5   2        1.76        1.97      0.33 o 
   4   5   2        2.83        2.82      0.51 o 
   5   5   2       15.32       16.47      1.03 o 
  -5   6   2        6.30        5.36      0.45 o 
  -4   6   2       15.50       16.19      0.60 o 
  -3   6   2      170.60      163.48      2.17 o 
  -2   6   2       69.28       68.16      0.78 o 
  -1   6   2       32.10       31.94      0.46 o 
   0   6   2      103.80      103.71      0.98 o 
   1   6   2       56.69       58.46      0.67 o 
   2   6   2        2.32        3.52      0.23 o 
   3   6   2        6.94        5.86      0.42 o 
   4   6   2       18.01       15.85      0.87 o 
   5   6   2        1.05        0.92      0.46 o 
  -5   7   2        3.31        3.33      0.62 o 
  -4   7   2        5.52        6.09      0.43 o 
  -3   7   2        2.86        2.67      0.25 o 
  -2   7   2       14.26       12.13      0.33 o 
  -1   7   2       65.50       65.63      0.76 o 
   0   7   2       15.56       17.01      0.45 o 
   1   7   2        4.78        4.80      0.39 o 
   2   7   2       13.80       15.48      0.58 o 
   3   7   2        5.90        5.44      0.42 o 
   4   7   2        5.29        5.90      0.67 o 
   5   7   2        4.00        4.00      0.62 o 
  -4   8   2        4.81        5.19      0.44 o 
  -3   8   2       10.37       10.47      0.41 o 
  -2   8   2       10.11        9.83      0.32 o 
  -1   8   2       47.94       47.85      0.67 o 
   0   8   2       48.13       46.34      0.65 o 
   1   8   2        0.25        0.64      0.13 o 
   2   8   2       71.05       67.41      1.26 o 
   3   8   2       19.70       19.62      0.70 o 
   4   8   2        0.99        0.71      0.49 o 
  -4   9   2       18.36       18.47      1.08 o 
  -3   9   2        1.62        2.12      0.44 o 
  -2   9   2        1.12        1.38      0.18 o 
  -1   9   2       10.49       10.20      0.32 o 
   0   9   2       77.03       69.40      0.86 o 
   1   9   2        5.87        6.35      0.35 o 
   2   9   2       20.92       19.84      0.56 o 
   3   9   2        2.79        2.77      0.36 o 
   4   9   2        8.14        9.36      0.64 o 
  -3  10   2        9.73        9.30      0.60 o 
  -2  10   2        7.20        7.26      0.34 o 
  -1  10   2       17.20       16.73      0.43 o 
   0  10   2       37.69       35.52      0.72 o 
   1  10   2       60.78       58.98      0.99 o 
   2  10   2       11.38       10.68      0.45 o 
   3  10   2       22.30       21.63      1.64 o 
   4  10   2        1.04        1.32      0.34 o 
  -3  11   2        1.08        1.38      0.46 o 
  -2  11   2       11.57       12.81      1.00 o 
  -1  11   2        1.01        0.83      0.19 o 
   0  11   2       33.56       33.63      0.80 o 
   1  11   2        5.92        5.71      0.38 o 
   2  11   2        0.36        0.64      0.19 o 
   3  11   2       12.48       14.98      0.80 o 
  -2  12   2        3.07        2.51      0.51 o 
  -1  12   2        4.92        5.45      0.49 o 
   0  12   2       18.87       18.38      0.58 o 
   1  12   2       26.39       27.52      0.78 o 
   2  12   2        4.24        5.25      0.41 o 
  -1  13   2        2.16        2.72      0.56 o 
   0  13   2        0.86        0.68      0.27 o 
   1  13   2        1.54        2.33      0.31 o 
   2 -12   3        8.89        7.90      0.82 o 
   2 -11   3        4.22        3.59      0.56 o 
   3 -11   3        6.48        6.82      0.77 o 
  -4 -10   3        1.30        1.74      0.51 o 
   2 -10   3        4.66        5.54      0.67 o 
   3 -10   3        1.54        2.21      0.46 o 
  -4  -9   3        5.61        5.08      0.72 o 
   2  -9   3       10.27       11.18      0.72 o 
   3  -9   3        5.24        4.82      0.62 o 
   4  -9   3        8.57        8.26      0.87 o 
  -5  -8   3        2.48        2.87      0.62 o 
  -4  -8   3        2.25        2.46      0.51 o 
   2  -8   3        4.21        5.80      0.62 o 
   3  -8   3        1.34        1.59      0.41 o 
   4  -8   3        6.58        5.54      0.67 o 
  -5  -7   3       16.09       19.08      1.13 o 
  -4  -7   3        3.49        3.13      0.51 o 
   0  -7   3      131.51      134.67      2.57 o 
   2  -7   3       40.68       42.12      1.28 o 
   3  -7   3        2.08        2.36      0.41 o 
   4  -7   3        0.53       -0.10      0.26 o 
   5  -7   3        0.35        0.31      0.36 o 
  -5  -6   3        2.76        2.67      0.56 o 
  -4  -6   3       16.97       14.11      0.87 o 
   0  -6   3       25.76       26.52      0.87 o 
   1  -6   3       24.10       26.52      0.82 o 
   2  -6   3        1.10        1.44      0.31 o 
   3  -6   3       11.00       10.41      0.67 o 
   4  -6   3       13.11       12.46      0.82 o 
   5  -6   3        3.71        4.05      0.67 o 
  -6  -5   3        4.56        5.28      0.77 o 
  -5  -5   3       17.49       16.21      0.97 o 
  -4  -5   3       29.11       30.52      1.23 o 
  -1  -5   3      179.07      200.29      3.24 o 
   0  -5   3      113.47      108.35      2.05 o 
   1  -5   3       94.14       95.71      1.37 o 
   2  -5   3       36.01       38.48      1.08 o 
   3  -5   3       66.29       69.37      1.69 o 
   4  -5   3        6.57        9.13      0.67 o 
   5  -5   3        9.53        8.10      0.82 o 
  -6  -4   3        0.55        0.92      0.41 o 
  -5  -4   3       24.98       23.96      1.13 o 
  -4  -4   3       22.59       20.83      0.97 o 
  -3  -4   3       81.88       81.19      1.85 o 
  -1  -4   3      337.20      368.88      5.61 o 
   0  -4   3       33.77       36.12      0.92 o 
   1  -4   3      372.99      380.53      4.07 o 
   2  -4   3      124.83      134.17      2.41 o 
   3  -4   3        1.44        0.72      0.26 o 
   4  -4   3       22.51       20.21      0.97 o 
   5  -4   3        8.44        8.31      0.77 o 
  -6  -3   3        1.51        0.97      0.41 o 
  -5  -3   3       87.68       88.01      2.21 o 
  -4  -3   3       14.89       16.41      0.82 o 
  -3  -3   3        7.34        8.62      0.56 o 
  -1  -3   3       54.96       56.41      1.18 o 
   0  -3   3      256.01      268.46      3.42 o 
   1  -3   3       95.66       97.88      2.23 o 
   2  -3   3       68.79       69.18      1.15 o 
   3  -3   3       75.30       70.67      1.64 o 
   4  -3   3       19.90       20.16      0.92 o 
   5  -3   3       15.62       14.87      0.92 o 
  -6  -2   3        1.36        1.13      0.41 o 
  -5  -2   3       28.99       30.47      1.18 o 
  -4  -2   3       16.49       16.21      0.77 o 
  -3  -2   3       33.77       35.45      1.03 o 
   0  -2   3       26.39       23.20      0.28 o 
   1  -2   3      146.57      148.41      2.03 o 
   2  -2   3      799.73      833.26      8.33 o 
   3  -2   3       32.57       33.86      1.03 o 
   4  -2   3       18.42       15.34      0.82 o 
   5  -2   3        6.88        6.57      0.72 o 
   6  -2   3        5.94        4.41      0.72 o 
  -6  -1   3        1.88        2.05      0.46 o 
  -5  -1   3        7.13        7.23      0.67 o 
  -4  -1   3       48.39       47.92      1.28 o 
  -3  -1   3       94.21       90.91      1.75 o 
  -2  -1   3      213.01      220.98      3.29 o 
   0  -1   3      806.21      816.12     11.69 o 
   1  -1   3      305.82      301.71      2.55 o 
   2  -1   3      406.90      387.75      4.14 o 
   3  -1   3        0.54        0.46      0.21 o 
   4  -1   3        1.02        0.67      0.31 o 
   5  -1   3        1.51        1.85      0.46 o 
   6  -1   3        6.42        5.80      0.77 o 
  -6   0   3        0.91        0.56      0.36 o 
  -5   0   3        1.18        0.92      0.31 o 
  -4   0   3       22.17       21.65      0.77 o 
  -3   0   3       11.25       12.98      0.51 o 
  -2   0   3      746.96      738.04      9.74 o 
  -1   0   3      124.17      126.99      1.34 o 
   0   0   3       75.77       76.40      0.75 o 
   1   0   3      749.17      713.10      5.82 o 
   2   0   3      436.95      459.84      4.82 o 
   3   0   3       28.38       26.32      0.92 o 
   4   0   3        4.63        4.82      0.56 o 
   5   0   3        9.64        7.49      0.77 o 
   6   0   3        2.12        1.95      0.62 o 
  -6   1   3        1.87        2.10      0.31 o 
  -5   1   3        7.09        5.74      0.56 o 
  -4   1   3       48.41       49.61      1.23 o 
  -3   1   3       94.25       91.43      1.64 o 
  -2   1   3      212.99      219.83      4.06 o 
  -1   1   3      108.46      102.50      0.90 o 
   0   1   3      806.52      810.22      8.17 o 
   1   1   3      305.80      302.47      2.85 o 
   2   1   3      407.02      383.95      3.35 o 
   3   1   3        0.54        0.15      0.26 o 
   4   1   3        1.02        0.82      0.31 o 
   5   1   3        1.49        1.38      0.46 o 
   6   1   3        6.42        6.77      0.87 o 
  -6   2   3        1.35        1.02      0.31 o 
  -5   2   3       29.01       29.23      0.78 o 
  -4   2   3       16.53       17.12      0.54 o 
  -3   2   3       33.71       33.78      0.66 o 
  -2   2   3       83.45       92.15      0.93 o 
  -1   2   3      901.60      921.21      8.00 o 
   0   2   3       26.40       22.95      0.45 o 
   1   2   3      146.60      149.91      1.43 o 
   2   2   3      799.62      817.34      6.75 o 
   3   2   3       32.60       32.47      1.08 o 
   4   2   3       18.37       17.24      0.87 o 
   5   2   3        6.88        7.69      0.77 o 
   6   2   3        5.93        4.72      0.77 o 
  -6   3   3        1.50        1.15      0.31 o 
  -5   3   3       87.65       84.19      2.90 o 
  -4   3   3       14.88       14.66      0.52 o 
  -3   3   3        7.31        9.41      0.64 o 
  -2   3   3      290.29      315.46      3.18 o 
  -1   3   3       54.80       54.50      0.60 o 
   0   3   3      256.17      269.72      2.85 o 
   1   3   3       95.61       99.72      1.06 o 
   2   3   3       68.96       68.84      0.70 o 
   3   3   3       75.16       72.11      1.23 o 
   4   3   3       19.90       20.47      0.97 o 
   5   3   3       15.58       15.44      0.97 o 
  -6   4   3        0.55        0.72      0.41 o 
  -5   4   3       25.01       25.04      0.76 o 
  -4   4   3       22.60       20.60      0.64 o 
  -3   4   3       81.64       79.51      1.17 o 
  -2   4   3      195.96      198.45      1.81 o 
  -1   4   3      337.61      364.87      3.02 o 
   0   4   3       33.63       35.12      0.40 o 
   1   4   3      373.47      384.87      5.82 o 
   2   4   3      125.03      136.27      1.19 o 
   3   4   3        1.45        1.38      0.22 o 
   4   4   3       22.46       20.57      0.97 o 
   5   4   3        8.42        7.90      0.82 o 
  -6   5   3        4.55        5.54      0.77 o 
  -5   5   3       17.57       16.93      0.97 o 
  -4   5   3       29.10       30.98      0.77 o 
  -3   5   3       92.23       95.00      1.15 o 
  -2   5   3       21.96       25.55      0.47 o 
  -1   5   3      179.12      199.82      1.60 o 
   0   5   3      113.36      107.62      0.96 o 
   1   5   3       94.17       94.27      1.00 o 
   2   5   3       35.97       37.99      0.60 o 
   3   5   3       66.25       65.56      1.25 o 
   4   5   3        6.58        7.49      0.72 o 
   5   5   3        9.55       10.46      0.92 o 
  -5   6   3        2.76        3.18      0.56 o 
  -4   6   3       17.02       15.14      0.58 o 
  -3   6   3      193.27      190.07      2.01 o 
  -2   6   3       46.39       42.50      0.67 o 
  -1   6   3       41.55       44.04      0.56 o 
   0   6   3       25.72       25.85      0.40 o 
   1   6   3       24.05       26.34      0.41 o 
   2   6   3        1.08        1.20      0.23 o 
   3   6   3       10.99       10.61      0.72 o 
   4   6   3       13.12       14.16      0.65 o 
   5   6   3        3.72        3.95      0.67 o 
  -5   7   3       16.07       17.39      1.08 o 
  -4   7   3        3.49        2.41      0.51 o 
  -3   7   3       20.08       18.47      0.76 o 
  -2   7   3       54.81       51.26      0.79 o 
  -1   7   3        0.67        0.55      0.10 o 
   0   7   3      131.47      133.50      1.23 o 
   1   7   3        8.39        9.72      0.35 o 
   2   7   3       40.71       41.35      1.44 o 
   3   7   3        2.07        2.20      0.31 o 
   4   7   3        0.53        1.00      0.29 o 
   5   7   3        0.35        0.56      0.46 o 
  -5   8   3        2.48        3.54      0.67 o 
  -4   8   3        2.25        2.31      0.51 o 
  -3   8   3       21.31       20.47      0.72 o 
  -2   8   3       14.52       12.79      0.41 o 
  -1   8   3       48.05       46.79      0.66 o 
   0   8   3       22.56       21.76      0.42 o 
   1   8   3       18.87       16.24      0.46 o 
   2   8   3        4.18        4.48      0.40 o 
   3   8   3        1.35        1.47      0.28 o 
   4   8   3        6.61        6.63      1.10 o 
  -4   9   3        5.62        5.13      0.72 o 
  -3   9   3        0.25        0.29      0.21 o 
  -2   9   3       50.18       47.08      1.42 o 
  -1   9   3       11.27       13.13      0.36 o 
   0   9   3       33.11       33.22      0.66 o 
   1   9   3        3.98        4.31      0.30 o 
   2   9   3       10.29       11.26      0.59 o 
   3   9   3        5.26        5.14      0.77 o 
   4   9   3        8.56        9.46      0.66 o 
  -4  10   3        1.29        3.33      0.62 o 
  -3  10   3        0.93        1.08      0.29 o 
  -2  10   3        0.21        0.23      0.17 o 
  -1  10   3       10.73       10.55      0.85 o 
   0  10   3        8.15        7.46      0.38 o 
   1  10   3       78.65       73.73      1.15 o 
   2  10   3        4.66        4.84      0.44 o 
   3  10   3        1.54        1.46      0.51 o 
  -3  11   3        3.72        4.37      0.47 o 
  -2  11   3        0.40        0.36      0.33 o 
  -1  11   3        9.72        9.28      1.05 o 
   0  11   3        3.22        3.35      0.38 o 
   1  11   3        1.34        1.89      0.25 o 
   2  11   3        4.22        3.49      0.43 o 
   3  11   3        6.46        6.74      0.58 o 
  -2  12   3        2.86        3.10      0.74 o 
  -1  12   3        3.88        3.81      0.79 o 
   0  12   3       17.88       19.38      0.78 o 
   1  12   3        3.26        3.66      0.59 o 
   2  12   3        8.89        9.26      0.65 o 
   0  13   3        1.85        2.41      0.38 o 
  -4 -10   4        0.49        0.97      0.46 o 
   2 -10   4       10.24       10.36      0.77 o 
   3 -10   4        4.91        4.15      0.62 o 
  -4  -9   4        1.24        1.44      0.46 o 
   1  -9   4       13.27       11.80      0.67 o 
   2  -9   4       13.11       13.49      0.82 o 
   3  -9   4        5.12        4.67      0.62 o 
   4  -9   4        2.55        2.05      0.51 o 
  -5  -8   4        1.12        0.82      0.46 o 
  -4  -8   4       21.70       21.08      1.13 o 
   0  -8   4       68.07       67.94      1.69 o 
   1  -8   4       56.60       57.77      1.44 o 
   2  -8   4        2.97        2.82      0.46 o 
   3  -8   4       14.87       15.13      0.87 o 
   4  -8   4        6.74        5.74      0.72 o 
  -5  -7   4       10.71       12.41      0.92 o 
  -4  -7   4        1.34        0.21      0.31 o 
  -1  -7   4       81.89       75.54      1.59 o 
   0  -7   4       97.79       96.09      2.05 o 
   1  -7   4       72.66       68.35      1.82 o 
   2  -7   4       14.42       13.64      0.72 o 
   3  -7   4        4.37        3.49      0.46 o 
   4  -7   4        4.37        6.05      0.72 o 
  -5  -6   4        4.77        4.15      0.62 o 
  -4  -6   4        6.62        6.15      0.72 o 
  -1  -6   4        2.88        3.13      0.36 o 
   0  -6   4       28.63       30.93      0.97 o 
   1  -6   4       63.66       62.26      1.15 o 
   2  -6   4        0.74        0.97      0.26 o 
   3  -6   4       11.98       11.69      0.67 o 
   4  -6   4       11.12       11.49      0.77 o 
   5  -6   4       13.59       15.49      0.97 o 
  -6  -5   4        7.52        8.36      0.87 o 
  -5  -5   4        0.87        1.08      0.41 o 
  -4  -5   4       12.06       12.16      0.77 o 
  -2  -5   4      156.70      151.30      2.67 o 
  -1  -5   4       66.46       65.54      1.44 o 
   0  -5   4       96.75       96.77      2.00 o 
   1  -5   4        9.23       10.14      0.38 o 
   2  -5   4       16.77       16.89      0.57 o 
   3  -5   4        3.41        2.97      0.41 o 
   4  -5   4        3.22        2.67      0.46 o 
   5  -5   4        1.31        0.77      0.41 o 
  -6  -4   4        2.22        1.85      0.51 o 
  -5  -4   4        7.14        8.00      0.77 o 
  -4  -4   4      151.09      154.23      3.03 o 
  -1  -4   4      227.13      239.38      3.91 o 
   0  -4   4      323.16      347.96      8.36 o 
   1  -4   4        5.82        5.88      0.29 o 
   2  -4   4       29.11       31.85      0.92 o 
   3  -4   4       28.23       29.65      1.03 o 
   4  -4   4       21.12       19.29      0.92 o 
   5  -4   4        9.32       10.46      0.82 o 
  -6  -3   4        1.57        1.95      0.46 o 
  -5  -3   4       21.24       20.67      0.97 o 
  -4  -3   4      120.61      119.09      2.46 o 
  -3  -3   4       14.02       13.49      0.67 o 
  -1  -3   4      106.23      118.16      2.21 o 
   0  -3   4      206.08      209.94      2.24 o 
   1  -3   4       11.40       11.41      0.37 o 
   2  -3   4       24.60       23.32      0.62 o 
   3  -3   4       49.00       50.90      1.39 o 
   4  -3   4       11.17        9.90      0.67 o 
   5  -3   4        2.08        1.38      0.41 o 
  -6  -2   4        0.16        0.00      0.31 o 
  -5  -2   4        9.45        8.82      0.67 o 
  -4  -2   4       78.28       79.03      1.85 o 
  -3  -2   4       16.05       16.00      0.67 o 
   0  -2   4      107.50      116.38      2.07 o 
   1  -2   4      215.81      222.29      2.48 o 
   2  -2   4       73.57       78.45      1.23 o 
   3  -2   4      162.50      152.31      2.77 o 
   4  -2   4       17.19       15.49      0.82 o 
   5  -2   4        1.07        1.33      0.46 o 
  -6  -1   4        1.44        1.59      0.46 o 
  -5  -1   4       41.29       39.91      1.28 o 
  -4  -1   4       69.17       70.51      1.59 o 
  -3  -1   4       39.52       37.61      0.97 o 
  -1  -1   4      314.09      303.65      4.43 o 
   0  -1   4      382.49      405.05      3.28 o 
   1  -1   4       33.46       34.25      0.45 o 
   2  -1   4      484.31      491.39      5.12 o 
   3  -1   4       45.54       45.56      1.28 o 
   4  -1   4        6.81        5.80      0.62 o 
   5  -1   4        0.67       -0.10      0.36 o 
  -6   0   4        1.32        1.98      0.54 o 
  -5   0   4        7.86        9.03      0.62 o 
  -4   0   4       18.28       17.75      0.72 o 
  -3   0   4       35.69       36.48      0.92 o 
  -2   0   4       22.98       19.60      0.41 o 
  -1   0   4       24.70       22.38      0.37 o 
   0   0   4       27.00       25.37      0.37 o 
   1   0   4      605.04      641.26      5.91 o 
   2   0   4       52.80       58.44      0.77 o 
   3   0   4       60.57       56.80      1.44 o 
   4   0   4        8.05        6.72      0.67 o 
   5   0   4        2.85        2.51      0.51 o 
  -6   1   4        1.43        1.60      0.31 o 
  -5   1   4       41.21       39.34      0.92 o 
  -4   1   4       69.10       68.01      1.54 o 
  -3   1   4       39.53       37.71      0.87 o 
  -2   1   4      108.33      119.25      1.13 o 
  -1   1   4      314.34      307.24      2.45 o 
   0   1   4      382.66      400.53      5.19 o 
   1   1   4       33.55       34.37      0.65 o 
   2   1   4      484.31      478.24      4.14 o 
   3   1   4       45.43       46.38      1.33 o 
   4   1   4        6.81        5.95      0.62 o 
   5   1   4        0.68        0.15      0.36 o 
  -6   2   4        0.16        0.77      0.31 o 
  -5   2   4        9.44        9.14      0.47 o 
  -4   2   4       78.18       78.52      1.33 o 
  -3   2   4       16.00       15.65      0.42 o 
  -2   2   4      145.49      152.08      1.38 o 
  -1   2   4      399.64      396.30      4.00 o 
   0   2   4      107.54      114.13      1.40 o 
   1   2   4      216.10      222.91      2.04 o 
   2   2   4       73.51       79.81      1.00 o 
   3   2   4      162.61      153.75      3.59 o 
   4   2   4       17.18       15.39      0.87 o 
   5   2   4        1.07        1.03      0.51 o 
  -6   3   4        1.57        1.85      0.46 o 
  -5   3   4       21.22       20.29      1.23 o 
  -4   3   4      120.57      122.24      1.71 o 
  -3   3   4       14.06       13.86      0.43 o 
  -2   3   4       64.59       70.15      0.78 o 
  -1   3   4      106.33      117.63      1.48 o 
   0   3   4      206.57      209.22      2.34 o 
   1   3   4       11.39       10.82      0.30 o 
   2   3   4       24.65       22.65      0.35 o 
   3   3   4       49.01       50.58      1.03 o 
   4   3   4       11.19        9.39      0.72 o 
   5   3   4        2.07        1.28      0.51 o 
  -6   4   4        2.22        2.51      0.56 o 
  -5   4   4        7.12        6.41      0.72 o 
  -4   4   4      151.13      149.94      2.02 o 
  -3   4   4       38.90       40.48      0.64 o 
  -2   4   4      249.42      263.29      2.31 o 
  -1   4   4      227.42      237.54      2.05 o 
   0   4   4      323.06      344.81      3.67 o 
   1   4   4        5.87        5.89      0.26 o 
   2   4   4       29.16       31.13      0.61 o 
   3   4   4       28.31       30.39      0.80 o 
   4   4   4       21.09       17.29      0.92 o 
   5   4   4        9.30       11.23      1.03 o 
  -6   5   4        7.52        9.64      0.97 o 
  -5   5   4        0.86        0.77      0.41 o 
  -4   5   4       12.10       10.57      0.77 o 
  -3   5   4       82.48       81.00      1.55 o 
  -2   5   4      156.58      147.24      1.47 o 
  -1   5   4       66.52       65.32      0.78 o 
   0   5   4       96.63       95.09      1.05 o 
   1   5   4        9.16       10.86      0.32 o 
   2   5   4       16.75       16.98      0.82 o 
   3   5   4        3.41        3.76      0.38 o 
   4   5   4        3.23        3.80      0.42 o 
   5   5   4        1.30        0.67      0.46 o 
  -5   6   4        4.77        4.62      0.67 o 
  -4   6   4        6.61        5.23      0.67 o 
  -3   6   4        4.79        4.57      0.51 o 
  -2   6   4       85.43       78.19      0.95 o 
  -1   6   4        2.86        3.17      0.19 o 
   0   6   4       28.70       31.36      0.53 o 
   1   6   4       63.61       59.77      1.10 o 
   2   6   4        0.74        1.04      0.36 o 
   3   6   4       11.96       10.95      0.69 o 
   4   6   4       11.12       11.49      0.87 o 
   5   6   4       13.58       15.90      1.03 o 
  -5   7   4       10.68       11.44      1.03 o 
  -4   7   4        1.34        0.97      0.46 o 
  -3   7   4        7.41        7.62      0.47 o 
  -2   7   4      151.30      138.76      4.62 o 
  -1   7   4       81.81       75.83      0.97 o 
   0   7   4       97.97       94.86      1.14 o 
   1   7   4       72.58       69.35      1.25 o 
   2   7   4       14.42       12.37      0.52 o 
   3   7   4        4.35        4.27      0.51 o 
   4   7   4        4.38        5.31      0.50 o 
  -5   8   4        1.13        0.72      0.51 o 
  -4   8   4       21.71       21.60      1.18 o 
  -3   8   4       24.47       21.68      0.76 o 
  -2   8   4       21.90       22.30      0.92 o 
  -1   8   4       54.24       48.39      0.77 o 
   0   8   4       67.99       64.45      1.20 o 
   1   8   4       56.59       55.52      1.15 o 
   2   8   4        2.97        3.24      0.87 o 
   3   8   4       14.90       13.11      0.63 o 
   4   8   4        6.75        7.60      0.59 o 
  -4   9   4        1.24        1.33      0.51 o 
  -3   9   4        2.92        1.90      0.34 o 
  -2   9   4       24.43       23.56      0.78 o 
  -1   9   4       31.45       31.08      1.18 o 
   0   9   4       23.21       23.12      0.55 o 
   1   9   4       13.30       12.82      0.77 o 
   2   9   4       13.06       12.31      0.58 o 
   3   9   4        5.11        5.03      0.72 o 
   4   9   4        2.55        2.78      0.42 o 
  -4  10   4        0.49        0.46      0.46 o 
  -3  10   4       10.87        9.54      1.28 o 
  -2  10   4        0.05       -0.14      0.20 o 
  -1  10   4       27.94       25.47      0.83 o 
   0  10   4        9.89       10.83      0.59 o 
   1  10   4       15.34       15.24      1.08 o 
   2  10   4       10.24       11.09      0.58 o 
   3  10   4        4.92        4.03      0.45 o 
  -3  11   4        3.66        4.90      0.49 o 
  -2  11   4        0.05        0.42      0.41 o 
  -1  11   4        1.39        2.08      0.67 o 
   0  11   4        7.07        6.84      0.54 o 
   1  11   4        3.96        4.20      0.45 o 
   2  11   4        2.29        2.01      0.36 o 
  -2  12   4        4.58        6.41      1.59 o 
  -1  12   4        8.39       10.07      0.63 o 
   0  12   4        0.90        0.51      0.51 o 
   1  12   4        4.49        4.98      0.52 o 
  -4 -10   5        2.22        2.46      0.56 o 
  -4  -9   5        9.23        9.49      0.92 o 
   2  -9   5       10.16        8.98      0.67 o 
   3  -9   5       12.40       12.93      0.82 o 
  -5  -8   5        1.42        0.72      0.41 o 
  -4  -8   5       17.61       18.16      1.03 o 
   0  -8   5       67.47       65.94      1.74 o 
   1  -8   5       12.80       12.93      0.67 o 
   2  -8   5       50.87       49.35      1.44 o 
   3  -8   5        0.67        0.26      0.31 o 
   4  -8   5        2.78        1.64      0.46 o 
  -5  -7   5        8.56        8.46      0.87 o 
  -4  -7   5       17.97       19.59      1.03 o 
  -1  -7   5      142.13      143.19      2.72 o 
   0  -7   5       38.55       38.69      0.76 o 
   1  -7   5       13.41       14.47      0.53 o 
   2  -7   5       23.42       22.31      0.87 o 
   3  -7   5        2.10        1.95      0.41 o 
   4  -7   5        0.06       -0.15      0.31 o 
  -5  -6   5        3.98        2.97      0.56 o 
  -4  -6   5       15.80       15.54      0.92 o 
  -2  -6   5       25.77       24.93      0.87 o 
  -1  -6   5       16.64       15.23      0.67 o 
   0  -6   5       11.20       11.54      0.38 o 
   1  -6   5       60.84       63.70      1.10 o 
   2  -6   5       46.43       47.68      1.02 o 
   3  -6   5        1.55        1.49      0.36 o 
   4  -6   5        8.03        8.41      0.77 o 
  -5  -5   5        0.30        0.21      0.31 o 
  -4  -5   5        1.62        2.77      0.51 o 
  -2  -5   5       16.18       14.88      0.67 o 
  -1  -5   5       13.44       12.87      0.62 o 
   0  -5   5       39.69       38.80      0.67 o 
   1  -5   5       83.11       84.91      1.26 o 
   2  -5   5        4.07        4.33      0.46 o 
   3  -5   5        2.04        1.85      0.36 o 
   4  -5   5        2.76        2.62      0.46 o 
   5  -5   5        1.39        0.97      0.46 o 
  -6  -4   5        6.66        8.31      0.87 o 
  -5  -4   5        4.66        4.26      0.56 o 
  -4  -4   5        3.01        3.28      0.46 o 
  -1  -4   5       24.09       27.14      0.92 o 
   0  -4   5       83.36       83.96      1.09 o 
   1  -4   5       20.91       19.58      0.50 o 
   2  -4   5        2.29        2.29      0.26 o 
   3  -4   5        5.84        5.49      0.51 o 
   4  -4   5        4.84        4.92      0.62 o 
   5  -4   5        3.31        3.18      0.56 o 
  -6  -3   5        1.47        0.97      0.41 o 
  -5  -3   5        9.93        8.72      0.72 o 
  -4  -3   5       60.92       58.85      1.59 o 
  -3  -3   5      112.80      110.57      2.21 o 
  -1  -3   5      259.22      270.25      4.47 o 
   0  -3   5       14.28       17.61      0.69 o 
   1  -3   5      175.75      187.30      2.20 o 
   2  -3   5       22.70       20.94      1.21 o 
   3  -3   5        3.51        2.72      0.41 o 
   4  -3   5       39.76       35.86      1.28 o 
   5  -3   5        1.65        1.23      0.46 o 
  -6  -2   5        7.25        6.67      0.72 o 
  -5  -2   5        8.72        8.72      0.62 o 
  -4  -2   5       34.94       36.01      1.18 o 
  -3  -2   5       24.24       24.16      0.82 o 
  -1  -2   5       52.05       51.37      1.03 o 
   0  -2   5        0.93        1.29      0.10 o 
   1  -2   5      197.03      206.67      2.38 o 
   2  -2   5        7.21        7.65      0.37 o 
   3  -2   5       85.83       85.92      1.48 o 
   4  -2   5        0.27        0.77      0.36 o 
   5  -2   5        1.72        1.18      0.51 o 
  -6  -1   5        8.78        8.41      0.77 o 
  -5  -1   5       10.23        8.87      0.62 o 
  -4  -1   5      102.34      102.29      2.00 o 
  -3  -1   5       83.96       79.25      1.59 o 
  -2  -1   5       23.72       24.42      0.77 o 
  -1  -1   5      329.46      345.27      3.37 o 
   0  -1   5       23.28       24.29      0.38 o 
   1  -1   5       49.45       51.78      1.19 o 
   2  -1   5        2.12        1.51      0.21 o 
   3  -1   5       24.41       26.08      0.75 o 
   4  -1   5       31.22       30.37      1.18 o 
   5  -1   5        1.32        0.92      0.46 o 
  -6   0   5        6.38        5.44      0.62 o 
  -5   0   5        5.83        5.82      0.74 o 
  -4   0   5        1.86        1.87      0.23 o 
  -3   0   5        1.32        1.45      0.23 o 
  -2   0   5        8.53       10.30      0.44 o 
  -1   0   5      126.70      139.14      1.51 o 
   0   0   5        0.80        0.54      0.10 o 
   1   0   5      227.81      246.96      2.23 o 
   2   0   5        1.64        2.43      0.21 o 
   3   0   5      209.01      199.17      2.61 o 
   4   0   5        1.03        0.36      0.36 o 
   5   0   5        2.32        2.51      0.56 o 
  -6   1   5        8.80        9.80      0.77 o 
  -5   1   5       10.22        9.82      0.47 o 
  -4   1   5      102.33       97.87      1.45 o 
  -3   1   5       83.99       82.11      1.13 o 
  -2   1   5       23.78       23.84      0.36 o 
  -1   1   5      329.10      347.03      3.52 o 
   0   1   5       23.25       23.87      0.41 o 
   1   1   5       49.53       50.28      0.69 o 
   2   1   5        2.12        1.58      0.17 o 
   3   1   5       24.45       25.94      0.76 o 
   4   1   5       31.20       30.11      1.23 o 
   5   1   5        1.32        0.92      0.46 o 
  -6   2   5        7.25        6.15      0.72 o 
  -5   2   5        8.71        9.08      0.72 o 
  -4   2   5       34.98       37.56      0.90 o 
  -3   2   5       24.15       24.83      0.54 o 
  -2   2   5       19.56       22.57      0.35 o 
  -1   2   5       52.01       51.02      0.81 o 
   0   2   5        0.94        1.01      0.13 o 
   1   2   5      197.13      205.94      1.96 o 
   2   2   5        7.18        6.95      0.31 o 
   3   2   5       85.74       87.64      1.20 o 
   4   2   5        0.27        0.46      0.36 o 
   5   2   5        1.71        1.80      0.56 o 
  -6   3   5        1.49        1.13      0.46 o 
  -5   3   5        9.92        9.28      0.87 o 
  -4   3   5       60.96       57.93      1.69 o 
  -3   3   5      112.76      112.41      1.23 o 
  -2   3   5       92.17       91.70      0.92 o 
  -1   3   5      259.20      265.57      2.94 o 
   0   3   5       14.30       17.27      0.47 o 
   1   3   5      175.69      185.07      1.84 o 
   2   3   5       22.65       21.23      0.49 o 
   3   3   5        3.51        4.24      0.33 o 
   4   3   5       39.80       40.58      1.44 o 
   5   3   5        1.65        0.67      0.51 o 
  -6   4   5        6.66        8.51      0.92 o 
  -5   4   5        4.67        4.98      0.67 o 
  -4   4   5        2.98        3.74      0.56 o 
  -3   4   5        7.72        7.51      1.03 o 
  -2   4   5       35.57       34.88      0.48 o 
  -1   4   5       24.11       25.27      0.61 o 
   0   4   5       83.44       85.02      1.25 o 
   1   4   5       20.87       19.82      0.44 o 
   2   4   5        2.30        2.42      0.33 o 
   3   4   5        5.86        5.64      1.05 o 
   4   4   5        4.84        4.36      0.62 o 
   5   4   5        3.30        4.82      0.77 o 
  -5   5   5        0.30        0.05      0.36 o 
  -4   5   5        1.61        1.64      0.46 o 
  -3   5   5      126.00      123.71      1.85 o 
  -2   5   5       16.20       14.71      0.64 o 
  -1   5   5       13.43       12.67      0.37 o 
   0   5   5       39.65       38.74      0.83 o 
   1   5   5       83.15       82.18      1.05 o 
   2   5   5        4.07        5.13      0.33 o 
   3   5   5        2.03        2.20      0.62 o 
   4   5   5        2.77        3.03      0.39 o 
   5   5   5        1.39        2.51      0.62 o 
  -5   6   5        3.98        3.85      0.67 o 
  -4   6   5       15.77       16.77      0.97 o 
  -3   6   5       37.85       35.18      0.89 o 
  -2   6   5       25.76       22.92      0.70 o 
  -1   6   5       16.64       14.02      0.52 o 
   0   6   5       11.20       11.23      0.47 o 
   1   6   5       60.96       62.89      1.18 o 
   2   6   5       46.34       47.25      1.54 o 
   3   6   5        1.54        1.70      0.31 o 
   4   6   5        8.02        8.82      0.60 o 
  -5   7   5        8.54       10.00      0.97 o 
  -4   7   5       17.97       18.82      1.08 o 
  -3   7   5        0.22       -0.05      0.18 o 
  -2   7   5       58.49       51.49      1.98 o 
  -1   7   5      142.06      143.51      2.05 o 
   0   7   5       38.63       39.55      0.90 o 
   1   7   5       13.39       14.35      0.58 o 
   2   7   5       23.38       22.67      1.08 o 
   3   7   5        2.09        2.23      0.41 o 
   4   7   5        0.07        0.22      0.26 o 
  -5   8   5        1.43        0.36      0.51 o 
  -4   8   5       17.59       16.52      1.08 o 
  -3   8   5       10.90        8.80      0.55 o 
  -2   8   5       24.36       23.87      0.76 o 
  -1   8   5       17.92       15.20      0.61 o 
   0   8   5       67.41       64.86      1.28 o 
   1   8   5       12.77       12.12      1.08 o 
   2   8   5       50.83       47.26      1.14 o 
   3   8   5        0.66        0.62      0.25 o 
   4   8   5        2.79        2.36      0.40 o 
  -4   9   5        9.22        9.18      0.66 o 
  -3   9   5        9.71       10.21      0.97 o 
  -2   9   5        5.72        5.07      0.45 o 
  -1   9   5       39.07       36.59      0.98 o 
   0   9   5        4.06        2.83      0.49 o 
   1   9   5       14.81       13.88      0.63 o 
   2   9   5       10.17        9.63      0.54 o 
   3   9   5       12.37       11.42      1.41 o 
  -4  10   5        2.23        2.41      0.62 o 
  -3  10   5        2.21        3.57      0.43 o 
  -2  10   5        1.53        1.51      0.31 o 
  -1  10   5        7.64        7.13      0.54 o 
   0  10   5       13.23       13.63      0.90 o 
   1  10   5        9.25       10.55      0.58 o 
   2  10   5        4.34        5.02      0.59 o 
   3  10   5        0.88        1.05      0.31 o 
  -3  11   5        3.60        4.36      0.49 o 
  -2  11   5        1.13        1.12      0.67 o 
  -1  11   5        3.95        5.30      0.49 o 
   0  11   5        0.59        0.72      0.25 o 
   1  11   5        1.59        2.15      0.34 o 
   2  11   5        2.44        2.65      0.39 o 
  -2  12   5        0.70        0.89      0.31 o 
  -1  12   5        1.46        1.69      0.36 o 
   0  12   5        4.53        4.59      0.51 o 
   1  12   5        1.06        2.77      0.67 o 
   0  -8   6       70.56       71.94      1.90 o 
   1  -8   6       35.18       35.76      1.44 o 
   3  -8   6        4.91        4.82      0.62 o 
  -5  -7   6        1.21        1.23      0.46 o 
  -4  -7   6       10.53       11.75      0.82 o 
  -1  -7   6      107.26      101.93      2.21 o 
   0  -7   6       44.48       47.51      1.44 o 
   1  -7   6       21.45       24.72      1.13 o 
   2  -7   6       21.57       20.98      0.70 o 
   3  -7   6       11.31       12.98      0.77 o 
   4  -7   6        4.68        5.49      0.67 o 
  -5  -6   6        7.92       11.18      0.87 o 
  -4  -6   6        5.56        5.39      0.62 o 
  -2  -6   6       82.17       81.13      1.85 o 
  -1  -6   6       31.97       30.68      1.08 o 
   0  -6   6       41.96       42.38      1.33 o 
   1  -6   6       44.45       43.76      0.87 o 
   2  -6   6        3.28        3.73      0.35 o 
   3  -6   6        2.54        2.72      0.41 o 
   4  -6   6        4.33        4.15      0.56 o 
  -5  -5   6        1.07        1.74      0.41 o 
  -4  -5   6        2.18        2.41      0.46 o 
  -2  -5   6       15.07       16.00      0.77 o 
  -1  -5   6       61.71       58.34      1.54 o 
   0  -5   6      118.28      116.59      2.52 o 
   1  -5   6        5.21        5.29      0.44 o 
   2  -5   6       65.11       63.65      1.19 o 
   3  -5   6        1.58        1.44      0.36 o 
   4  -5   6        2.49        2.46      0.46 o 
  -5  -4   6        4.44        5.13      0.67 o 
  -4  -4   6       22.20       19.95      0.92 o 
  -1  -4   6       78.45       75.65      1.80 o 
   0  -4   6       68.55       67.38      0.95 o 
   1  -4   6       11.01       10.51      0.39 o 
   2  -4   6       41.33       41.00      0.91 o 
   3  -4   6       17.57       18.83      0.72 o 
   4  -4   6       10.15        8.98      0.72 o 
   5  -4   6        8.71        8.46      0.87 o 
  -6  -3   6        0.57        0.87      0.41 o 
  -5  -3   6        7.85        7.59      0.72 o 
  -4  -3   6        6.48        7.90      0.56 o 
  -1  -3   6       47.73       51.66      2.08 o 
   0  -3   6      158.71      163.91      2.05 o 
   1  -3   6       14.27       13.80      0.44 o 
   2  -3   6       50.93       49.26      0.99 o 
   3  -3   6       31.69       30.77      1.62 o 
   4  -3   6        8.59        9.08      0.72 o 
   5  -3   6        2.98        3.33      0.62 o 
  -5  -2   6       32.24       31.65      1.18 o 
  -4  -2   6       28.31       23.80      0.92 o 
  -3  -2   6      202.46      201.37      3.29 o 
  -2  -2   6        7.46        7.85      0.46 o 
  -1  -2   6       44.10       46.60      0.79 o 
   0  -2   6       88.99       86.66      0.88 o 
   1  -2   6       29.65       31.42      1.44 o 
   2  -2   6       39.46       39.07      0.86 o 
   3  -2   6       20.53       19.94      0.69 o 
   4  -2   6       11.63       11.23      0.77 o 
   5  -2   6        5.20        4.92      0.72 o 
  -6  -1   6        0.52        1.23      0.31 o 
  -5  -1   6        0.83        1.13      0.22 o 
  -4  -1   6       37.97       35.50      0.87 o 
  -3  -1   6      195.41      194.53      2.32 o 
  -2  -1   6       13.04       13.29      0.56 o 
  -1  -1   6       28.36       26.85      0.42 o 
   0  -1   6      231.63      239.85      2.13 o 
   1  -1   6       29.49       28.17      0.77 o 
   2  -1   6       15.27       15.08      0.85 o 
   3  -1   6       56.15       54.85      1.16 o 
   4  -1   6       10.80        8.72      0.77 o 
   5  -1   6        0.13       -0.15      0.41 o 
  -6   0   6        8.79       10.87      0.82 o 
  -5   0   6       34.78       34.52      1.33 o 
  -4   0   6       10.13        8.29      0.39 o 
  -3   0   6        0.05        0.35      0.21 o 
  -2   0   6       37.59       39.47      0.65 o 
  -1   0   6      120.66      123.83      1.40 o 
   0   0   6       12.67       11.30      0.28 o 
   1   0   6       97.99      101.90      1.31 o 
   2   0   6      306.29      295.05      2.74 o 
   3   0   6        4.77        4.26      0.44 o 
   4   0   6       12.50       12.87      0.82 o 
   5   0   6        0.79        0.46      0.46 o 
  -6   1   6        0.51        0.31      0.31 o 
  -5   1   6        0.83        0.56      0.31 o 
  -4   1   6       37.99       35.45      1.23 o 
  -3   1   6      195.53      195.26      2.24 o 
  -2   1   6       13.09       12.70      0.26 o 
  -1   1   6       28.41       26.34      0.90 o 
   0   1   6      231.69      240.02      2.21 o 
   1   1   6       29.47       27.45      0.50 o 
   2   1   6       15.21       15.25      0.55 o 
   3   1   6       56.08       54.40      1.15 o 
   4   1   6       10.75        7.54      0.77 o 
   5   1   6        0.13       -0.31      0.41 o 
  -6   2   6       10.35       12.87      0.97 o 
  -5   2   6       32.29       32.63      1.33 o 
  -4   2   6       28.32       24.57      1.08 o 
  -3   2   6      202.44      193.66      3.54 o 
  -2   2   6        7.45        7.73      0.33 o 
  -1   2   6       44.08       45.63      0.79 o 
   0   2   6       88.84       83.96      1.01 o 
   1   2   6       29.70       31.66      0.57 o 
   2   2   6       39.56       40.00      0.70 o 
   3   2   6       20.54       19.93      0.55 o 
   4   2   6       11.62       10.98      0.87 o 
   5   2   6        5.20        5.23      0.77 o 
  -6   3   6        0.57        0.36      0.46 o 
  -5   3   6        7.84       10.21      0.82 o 
  -4   3   6        6.50        7.90      0.77 o 
  -3   3   6       50.84       49.45      0.98 o 
  -2   3   6        1.75        2.07      0.23 o 
  -1   3   6       47.77       51.45      0.90 o 
   0   3   6      158.89      165.81      1.69 o 
   1   3   6       14.29       14.63      0.40 o 
   2   3   6       50.90       47.64      0.80 o 
   3   3   6       31.65       32.96      0.95 o 
   4   3   6        8.58        9.23      0.82 o 
   5   3   6        2.98        2.72      0.62 o 
  -5   4   6        4.47        4.36      0.67 o 
  -4   4   6       22.17       20.62      1.03 o 
  -3   4   6       11.74       13.61      0.85 o 
  -2   4   6      100.59       95.02      1.45 o 
  -1   4   6       78.56       74.96      1.19 o 
   0   4   6       68.49       67.37      1.52 o 
   1   4   6       11.01       10.34      0.35 o 
   2   4   6       41.35       40.67      0.92 o 
   3   4   6       17.56       19.67      0.56 o 
   4   4   6       10.14        9.90      0.87 o 
   5   4   6        8.71       10.82      1.03 o 
  -5   5   6        1.08        1.80      0.51 o 
  -4   5   6        2.17        1.74      0.46 o 
  -3   5   6       66.82       58.27      1.77 o 
  -2   5   6       15.05       16.67      0.59 o 
  -1   5   6       61.72       58.69      1.08 o 
   0   5   6      118.26      115.91      1.37 o 
   1   5   6        5.21        5.10      0.54 o 
   2   5   6       65.16       63.88      2.61 o 
   3   5   6        1.58        1.70      0.41 o 
   4   5   6        2.50        3.18      0.42 o 
  -5   6   6        7.92       10.21      1.03 o 
  -4   6   6        5.55        4.36      0.67 o 
  -3   6   6       41.71       41.07      3.67 o 
  -2   6   6       82.27       77.70      1.85 o 
  -1   6   6       31.91       30.41      0.80 o 
   0   6   6       41.85       42.63      1.00 o 
   1   6   6       44.47       42.47      0.96 o 
   2   6   6        3.26        3.92      0.38 o 
   3   6   6        2.55        2.38      0.49 o 
   4   6   6        4.33        5.47      1.26 o 
  -5   7   6        1.20        1.28      0.56 o 
  -4   7   6       10.53        9.79      0.65 o 
  -3   7   6        2.50        2.16      0.32 o 
  -2   7   6       22.48       19.61      1.08 o 
  -1   7   6      107.17      103.25      2.85 o 
   0   7   6       44.53       45.23      1.03 o 
   1   7   6       21.47       22.65      0.72 o 
   2   7   6       21.60       19.14      0.69 o 
   3   7   6       11.28       10.56      0.90 o 
   4   7   6        4.68        5.36      0.52 o 
  -4   8   6        3.76        3.80      0.45 o 
  -3   8   6       11.19       10.12      0.59 o 
  -2   8   6       30.38       26.57      0.83 o 
  -1   8   6       23.59       23.82      1.15 o 
   0   8   6       70.56       68.79      1.36 o 
   1   8   6       35.16       34.99      0.94 o 
   2   8   6        4.89        5.83      0.49 o 
   3   8   6        4.90        5.33      0.50 o 
  -4   9   6        8.71       10.11      0.71 o 
  -3   9   6       19.86       19.32      0.78 o 
  -2   9   6        0.67        0.75      0.27 o 
  -1   9   6       14.91       13.89      0.63 o 
   0   9   6        4.14        4.32      0.51 o 
   1   9   6       13.48       15.28      0.67 o 
   2   9   6        4.46        4.36      0.45 o 
   3   9   6        2.28        2.41      0.40 o 
  -3  10   6        9.56       10.77      0.71 o 
  -2  10   6       10.53       11.32      0.80 o 
  -1  10   6        1.44        1.53      0.31 o 
   0  10   6        3.35        3.43      0.42 o 
   1  10   6        6.95        7.86      0.58 o 
   2  10   6        2.97        3.12      0.67 o 
  -2  11   6        0.04        0.18      0.23 o 
  -1  11   6        1.28        1.64      0.34 o 
   0  11   6        8.86        9.04      0.65 o 
   1  11   6        0.38        0.19      0.23 o 
  -1  12   6        2.85        4.11      0.49 o 
   0  12   6        5.00        6.18      0.58 o 
   1  -9   7        4.09        3.85      0.67 o 
   0  -8   7       22.67       22.93      1.08 o 
   1  -8   7       11.27       11.95      0.87 o 
  -1  -7   7       13.43       11.75      0.72 o 
   0  -7   7        8.09        8.00      0.67 o 
   1  -7   7       10.65       10.46      0.82 o 
   2  -7   7       17.91       18.06      1.13 o 
  -5  -6   7        0.22        0.10      0.31 o 
  -4  -6   7        4.76        4.10      0.56 o 
  -2  -6   7       82.25       79.39      1.95 o 
  -1  -6   7        4.42        4.31      0.56 o 
   0  -6   7       40.95       39.50      1.39 o 
   1  -6   7       61.34       57.93      1.85 o 
   2  -6   7       14.51       14.05      0.97 o 
   3  -6   7       16.27       14.82      0.82 o 
   4  -6   7        1.99        1.90      0.51 o 
  -5  -5   7        0.01       -0.10      0.31 o 
  -4  -5   7        1.34        0.77      0.31 o 
  -2  -5   7       85.22       81.03      2.00 o 
  -1  -5   7       51.02       52.49      1.54 o 
   0  -5   7       37.44       36.53      1.28 o 
   1  -5   7       37.15       35.55      1.39 o 
   2  -5   7       11.94       12.74      0.51 o 
   3  -5   7        7.90        8.21      0.52 o 
   4  -5   7        2.61        2.67      0.51 o 
  -5  -4   7        1.65        2.72      0.51 o 
  -4  -4   7       19.77       18.77      0.92 o 
  -2  -4   7       68.72       65.27      1.74 o 
  -1  -4   7       20.91       22.00      0.51 o 
   0  -4   7       16.83       14.77      0.82 o 
   1  -4   7       43.43       44.83      0.84 o 
   2  -4   7        1.26        1.62      0.26 o 
   3  -4   7       19.51       20.32      0.74 o 
   4  -4   7        1.38        1.49      0.41 o 
  -5  -3   7        3.71        4.15      0.56 o 
  -4  -3   7       11.99       13.34      0.77 o 
  -2  -3   7       50.81       52.49      1.23 o 
  -1  -3   7       44.20       45.60      0.80 o 
   0  -3   7      133.58      133.81      2.88 o 
   1  -3   7       29.22       30.33      0.67 o 
   2  -3   7       13.93       14.19      0.69 o 
   3  -3   7       12.99       12.17      0.58 o 
   4  -3   7        1.93        1.33      0.41 o 
  -6  -2   7        8.91       11.18      0.82 o 
  -5  -2   7       15.94       15.90      0.87 o 
  -4  -2   7       17.15       15.50      0.52 o 
  -3  -2   7       24.45       23.75      0.60 o 
  -2  -2   7       73.93       72.36      1.54 o 
  -1  -2   7        5.88        6.73      0.36 o 
   0  -2   7        5.45        5.62      0.44 o 
   1  -2   7       37.73       38.41      0.79 o 
   2  -2   7       55.59       55.78      1.10 o 
   3  -2   7       12.72       13.02      0.60 o 
   4  -2   7       12.89       10.62      0.82 o 
  -6  -1   7        0.02        0.87      0.36 o 
  -5  -1   7        2.28        2.46      0.46 o 
  -4  -1   7        8.58        9.17      0.42 o 
  -3  -1   7      101.11       95.54      1.35 o 
  -2  -1   7      144.49      140.96      2.52 o 
  -1  -1   7      123.11      128.15      1.27 o 
   0  -1   7       56.36       58.26      0.73 o 
   1  -1   7       12.16       11.63      0.32 o 
   2  -1   7        0.13        0.23      0.20 o 
   3  -1   7       27.55       26.49      0.82 o 
   4  -1   7        7.84        8.67      0.82 o 
   5  -1   7        0.59        0.00      0.46 o 
  -6   0   7        5.45        5.28      0.67 o 
  -5   0   7        7.69        8.26      0.82 o 
  -4   0   7        0.88        0.36      0.26 o 
  -3   0   7        0.55        0.43      0.18 o 
  -2   0   7       74.42       74.40      1.01 o 
  -1   0   7        2.01        1.90      0.17 o 
   0   0   7       64.24       61.85      0.78 o 
   1   0   7        2.53        4.33      0.47 o 
   2   0   7       86.66       85.17      1.10 o 
   3   0   7        9.94        9.38      0.52 o 
   4   0   7       16.56       15.90      0.97 o 
   5   0   7        0.04       -0.41      0.41 o 
  -6   1   7        0.02        0.05      0.31 o 
  -5   1   7        2.28        2.51      0.51 o 
  -4   1   7        8.58        8.36      0.67 o 
  -3   1   7      101.26       95.16      2.10 o 
  -2   1   7      144.46      141.03      3.59 o 
  -1   1   7      123.02      127.11      1.56 o 
   0   1   7       56.35       59.28      0.80 o 
   1   1   7       12.17       11.92      0.36 o 
   2   1   7        0.13        0.08      0.14 o 
   3   1   7       27.60       26.36      0.64 o 
   4   1   7        7.85        6.87      0.77 o 
   5   1   7        0.59       -0.46      0.46 o 
  -6   2   7        8.90        8.92      0.97 o 
  -5   2   7       15.94       13.59      0.92 o 
  -4   2   7       17.09       15.29      0.87 o 
  -3   2   7       24.48       25.19      1.03 o 
  -2   2   7       73.97       73.19      1.13 o 
  -1   2   7        5.89        6.44      0.59 o 
   0   2   7        5.38        5.59      0.50 o 
   1   2   7       37.84       38.14      0.66 o 
   2   2   7       55.64       55.57      0.87 o 
   3   2   7       12.73       13.62      0.57 o 
   4   2   7       12.88       13.13      0.92 o 
  -5   3   7        3.71        3.74      0.62 o 
  -4   3   7       12.02       14.21      0.87 o 
  -3   3   7       78.31       73.68      1.44 o 
  -2   3   7       50.95       50.27      0.93 o 
  -1   3   7       44.15       45.16      0.86 o 
   0   3   7      133.59      135.38      1.50 o 
   1   3   7       29.18       29.87      0.59 o 
   2   3   7       13.93       13.81      0.69 o 
   3   3   7       12.98       13.83      0.49 o 
   4   3   7        1.94        1.13      0.51 o 
  -5   4   7        1.66        1.64      0.51 o 
  -4   4   7       19.77       20.21      1.08 o 
  -3   4   7       37.34       34.05      0.85 o 
  -2   4   7       68.56       62.50      1.15 o 
  -1   4   7       20.96       21.73      1.44 o 
   0   4   7       16.85       16.24      0.49 o 
   1   4   7       43.36       45.43      0.78 o 
   2   4   7        1.27        2.07      0.23 o 
   3   4   7       19.51       20.15      0.71 o 
   4   4   7        1.38        1.01      0.31 o 
  -5   5   7        0.01       -0.31      0.41 o 
  -4   5   7        1.33        0.67      0.41 o 
  -3   5   7       26.19       23.24      1.08 o 
  -2   5   7       85.17       77.20      1.34 o 
  -1   5   7       51.06       50.69      1.03 o 
   0   5   7       37.49       36.52      1.04 o 
   1   5   7       37.11       38.83      0.73 o 
   2   5   7       11.97       12.46      0.54 o 
   3   5   7        7.93        7.95      0.64 o 
   4   5   7        2.61        3.33      0.64 o 
  -5   6   7        0.22        0.00      0.46 o 
  -4   6   7        4.73        4.56      0.72 o 
  -3   6   7        5.22        5.10      0.43 o 
  -2   6   7       82.17       75.01      1.37 o 
  -1   6   7        4.41        4.00      0.36 o 
   0   6   7       40.83       40.54      0.76 o 
   1   6   7       61.34       59.22      3.57 o 
   2   6   7       14.51       14.36      0.72 o 
   3   6   7       16.28       15.05      0.67 o 
   4   6   7        1.98        2.12      0.38 o 
  -4   7   7       15.27       17.49      1.10 o 
  -3   7   7        3.74        3.82      0.69 o 
  -2   7   7       18.63       15.53      0.63 o 
  -1   7   7       13.44       12.35      0.59 o 
   0   7   7        8.09        8.47      0.47 o 
   1   7   7       10.63       11.26      0.56 o 
   2   7   7       17.91       17.30      0.69 o 
   3   7   7        7.28       10.17      0.67 o 
  -4   8   7        0.36        0.31      0.41 o 
  -3   8   7        1.28        1.73      0.32 o 
  -2   8   7        2.72        1.72      0.31 o 
  -1   8   7        4.43        4.40      0.42 o 
   0   8   7       22.70       22.98      0.80 o 
   1   8   7       11.29       10.07      0.56 o 
   2   8   7        6.16        7.42      0.87 o 
   3   8   7        2.02        1.40      0.33 o 
  -4   9   7        2.66        2.25      0.44 o 
  -3   9   7        5.85        5.69      0.82 o 
  -2   9   7       14.15       18.67      0.74 o 
  -1   9   7       11.71       11.46      0.60 o 
   0   9   7        4.53        4.54      0.45 o 
   1   9   7        4.09        3.40      0.72 o 
   2   9   7        3.39        2.95      0.46 o 
   3   9   7        3.66        3.80      0.72 o 
  -3  10   7        7.36        8.58      0.65 o 
  -2  10   7        1.53        2.39      0.49 o 
  -1  10   7        2.93        3.15      0.39 o 
   0  10   7        2.67        2.59      0.39 o 
   1  10   7        5.99        6.64      0.92 o 
   2  10   7        1.17        1.16      0.31 o 
  -2  11   7        9.52       12.79      0.71 o 
  -1  11   7        2.74        3.21      0.44 o 
   0  11   7        0.42        0.16      0.23 o 
   1  11   7        2.92        2.95      0.43 o 
   1  -9   8        2.10        2.46      0.62 o 
   0  -8   8        4.77        6.31      0.77 o 
   1  -8   8        1.39        1.80      0.51 o 
   2  -8   8        1.05        0.56      0.41 o 
  -1  -7   8       18.31       17.75      0.92 o 
   0  -7   8       10.34       11.18      0.82 o 
   1  -7   8        6.89        7.23      0.87 o 
   2  -7   8        1.50        0.87      0.46 o 
  -5  -6   8        0.52        0.31      0.36 o 
  -4  -6   8        7.04        7.39      0.77 o 
  -2  -6   8        6.67        5.69      0.67 o 
  -1  -6   8      102.28       95.31      2.41 o 
   0  -6   8       18.03       17.54      0.97 o 
   1  -6   8        4.97        6.72      0.82 o 
   2  -6   8        3.84        2.26      0.62 o 
  -5  -5   8       12.99       16.82      1.03 o 
  -4  -5   8        5.89        5.85      0.67 o 
  -3  -5   8        8.27        7.44      0.82 o 
  -2  -5   8       42.24       38.22      1.33 o 
  -1  -5   8        5.04        5.74      0.67 o 
   0  -5   8       61.52       61.42      1.85 o 
   1  -5   8       46.38       45.15      1.64 o 
   2  -5   8       26.58       25.08      1.33 o 
   3  -5   8       12.60       13.13      1.08 o 
   4  -5   8        0.29        0.21      0.41 o 
  -4  -4   8        0.77        0.41      0.31 o 
  -3  -4   8        5.24        6.26      0.51 o 
  -2  -4   8       57.07       58.51      1.26 o 
  -1  -4   8       45.88       48.38      1.54 o 
   0  -4   8        1.52        1.44      0.41 o 
   1  -4   8        5.08        5.44      0.72 o 
   2  -4   8        1.93        1.80      0.51 o 
   3  -4   8        2.29        3.33      0.41 o 
   4  -4   8        3.97        4.36      0.67 o 
  -5  -3   8        7.20        7.03      0.72 o 
  -4  -3   8       25.67       25.29      0.74 o 
  -3  -3   8       41.21       37.35      1.18 o 
  -2  -3   8       57.29       54.63      1.02 o 
  -1  -3   8       67.44       69.94      2.08 o 
   0  -3   8       46.97       46.43      1.54 o 
   1  -3   8       55.72       52.80      1.69 o 
   2  -3   8       10.97       11.47      0.50 o 
   3  -3   8        0.97        0.67      0.28 o 
   4  -3   8        1.33        0.46      0.41 o 
  -5  -2   8        2.56        3.39      0.51 o 
  -4  -2   8        0.20        0.31      0.26 o 
  -3  -2   8        9.18        8.33      0.64 o 
  -2  -2   8       47.93       48.23      1.23 o 
  -1  -2   8       97.49       99.46      3.18 o 
   0  -2   8       24.77       23.85      1.08 o 
   1  -2   8       49.08       46.06      0.89 o 
   2  -2   8       14.52       13.33      0.57 o 
   3  -2   8       10.28        9.05      0.56 o 
   4  -2   8        0.25        0.15      0.41 o 
  -5  -1   8        3.75        4.67      0.62 o 
  -4  -1   8       17.66       16.93      0.87 o 
  -3  -1   8        5.64        4.41      0.51 o 
  -2  -1   8       59.89       59.57      1.44 o 
  -1  -1   8       29.99       29.81      0.73 o 
   0  -1   8       12.50       14.04      0.34 o 
   1  -1   8        0.39        0.33      0.18 o 
   2  -1   8        2.11        2.17      0.32 o 
   3  -1   8        3.20        3.82      0.59 o 
   4  -1   8        2.68        4.21      0.67 o 
  -5   0   8        2.18        3.08      0.51 o 
  -4   0   8       13.22       14.57      0.82 o 
  -3   0   8       32.86       29.70      1.08 o 
  -2   0   8        1.76        1.90      0.36 o 
  -1   0   8       18.03       17.97      0.39 o 
   0   0   8       47.62       49.63      0.86 o 
   1   0   8       15.39       14.87      0.52 o 
   2   0   8       20.51       19.34      0.64 o 
   3   0   8        8.42        7.39      1.77 o 
   4   0   8        9.53       10.00      0.92 o 
  -5   1   8        3.76        3.49      0.56 o 
  -4   1   8       17.61       17.39      0.92 o 
  -3   1   8        5.63        5.80      0.62 o 
  -2   1   8       59.99       59.05      0.96 o 
  -1   1   8       29.95       30.85      0.64 o 
   0   1   8       12.50       14.13      0.40 o 
   1   1   8        0.40        0.13      0.13 o 
   2   1   8        2.11        2.05      0.22 o 
   3   1   8        3.20        3.58      0.79 o 
   4   1   8        2.68        2.00      0.56 o 
  -5   2   8        2.55        4.26      0.67 o 
  -4   2   8        0.20        0.05      0.31 o 
  -3   2   8        9.19        8.98      0.41 o 
  -2   2   8       47.85       47.19      0.88 o 
  -1   2   8       97.53       98.05      1.40 o 
   0   2   8       24.77       25.08      0.53 o 
   1   2   8       49.06       45.84      0.76 o 
   2   2   8       14.55       14.78      0.73 o 
   3   2   8       10.27       10.37      0.56 o 
   4   2   8        0.25       -0.15      0.41 o 
  -5   3   8        7.19        6.72      0.82 o 
  -4   3   8       25.75       27.24      1.23 o 
  -3   3   8       41.15       36.77      0.86 o 
  -2   3   8       57.29       53.85      1.02 o 
  -1   3   8       67.41       69.20      2.41 o 
   0   3   8       46.94       46.16      0.77 o 
   1   3   8       55.63       52.59      0.85 o 
   2   3   8       10.96       12.24      0.44 o 
   3   3   8        0.97        0.86      0.22 o 
   4   3   8        1.33        1.69      0.51 o 
  -5   4   8        0.79        0.62      0.46 o 
  -4   4   8        0.77        0.10      0.36 o 
  -3   4   8        5.24        5.87      0.51 o 
  -2   4   8       57.02       55.43      1.26 o 
  -1   4   8       45.84       46.51      1.26 o 
   0   4   8        1.52        1.62      0.24 o 
   1   4   8        5.09        5.15      0.33 o 
   2   4   8        1.93        2.05      0.26 o 
   3   4   8        2.30        3.10      0.38 o 
   4   4   8        3.97        4.10      0.67 o 
  -5   5   8       12.98       13.49      1.08 o 
  -4   5   8        5.94        4.87      0.72 o 
  -3   5   8        8.31        7.43      0.48 o 
  -2   5   8       42.15       39.69      2.33 o 
  -1   5   8        5.03        5.36      0.54 o 
   0   5   8       61.59       62.77      1.00 o 
   1   5   8       46.36       47.81      0.86 o 
   2   5   8       26.56       27.30      0.82 o 
   3   5   8       12.60       13.33      0.63 o 
   4   5   8        0.29        0.33      0.29 o 
  -5   6   8        0.52       -0.05      0.51 o 
  -4   6   8        7.03        7.63      0.74 o 
  -3   6   8        4.37        3.07      0.37 o 
  -2   6   8        6.65        6.70      0.48 o 
  -1   6   8      102.38      102.55      1.66 o 
   0   6   8       18.04       19.13      0.62 o 
   1   6   8        4.96        5.18      0.43 o 
   2   6   8        3.85        3.03      0.36 o 
   3   6   8        3.33        3.94      0.44 o 
  -4   7   8        0.96        0.76      0.31 o 
  -3   7   8        2.99        2.93      0.39 o 
  -2   7   8        0.01       -0.03      0.18 o 
  -1   7   8       18.30       17.06      0.67 o 
   0   7   8       10.35       11.46      0.62 o 
   1   7   8        6.90        8.01      0.54 o 
   2   7   8        1.50        1.85      0.33 o 
   3   7   8       10.76       11.84      0.68 o 
  -4   8   8        3.93        3.42      0.47 o 
  -3   8   8        1.12        0.89      0.33 o 
  -2   8   8        0.57        0.70      0.25 o 
  -1   8   8        1.01        0.67      0.25 o 
   0   8   8        4.77        4.27      0.43 o 
   1   8   8        1.39        1.66      0.41 o 
   2   8   8        1.05        0.82      0.29 o 
   3   8   8        2.85        2.62      0.62 o 
  -3   9   8        7.81        9.23      0.66 o 
  -2   9   8       20.71       20.73      0.82 o 
  -1   9   8        0.20        0.08      0.20 o 
   0   9   8        7.81        8.68      0.80 o 
   1   9   8        2.09        2.36      0.38 o 
   2   9   8        2.41        2.51      0.97 o 
  -2  10   8        3.16        3.92      0.54 o 
  -1  10   8       11.70       15.09      1.69 o 
   0  10   8        0.68        1.22      0.31 o 
   1  10   8        3.57        4.89      0.50 o 
   1  -9   9        2.23        1.33      0.51 o 
   0  -8   9        9.59       10.00      0.82 o 
   1  -8   9        1.37        1.49      0.51 o 
   2  -8   9        1.34        1.18      0.51 o 
  -1  -7   9       12.61       11.59      0.82 o 
   0  -7   9       10.58       10.98      0.82 o 
   1  -7   9       18.09       16.41      1.08 o 
   2  -7   9        0.53        0.00      0.36 o 
  -4  -6   9        3.59        4.56      0.62 o 
  -2  -6   9        6.80        8.72      0.72 o 
  -1  -6   9       24.11       24.21      1.18 o 
   0  -6   9        9.82        9.03      0.77 o 
   1  -6   9        8.74        9.28      0.97 o 
   2  -6   9        2.49        1.69      0.51 o 
   3  -6   9        2.90        2.77      0.72 o 
  -3  -5   9        5.14        5.08      0.67 o 
  -2  -5   9        9.01        8.16      0.72 o 
  -1  -5   9       14.13       13.70      0.87 o 
   0  -5   9       18.61       21.39      1.13 o 
   1  -5   9       32.89       30.98      1.39 o 
   2  -5   9       15.92       15.18      1.08 o 
   3  -5   9        5.95        7.44      1.08 o 
  -5  -4   9        1.88        2.77      0.46 o 
  -4  -4   9        1.48        1.54      0.36 o 
  -3  -4   9       10.03       10.69      0.49 o 
  -2  -4   9        1.32        0.67      0.31 o 
  -1  -4   9       57.35       56.39      1.80 o 
   0  -4   9       12.68       12.00      0.87 o 
   1  -4   9       10.00        9.69      0.82 o 
   2  -4   9        8.16        7.85      0.97 o 
   3  -4   9        2.71        2.77      0.67 o 
  -5  -3   9        0.14        0.51      0.26 o 
  -4  -3   9        4.57        5.33      0.62 o 
  -3  -3   9        6.17        5.54      0.51 o 
  -2  -3   9        3.60        3.81      0.41 o 
  -1  -3   9       32.56       31.09      1.28 o 
   0  -3   9       34.36       32.37      1.33 o 
   1  -3   9        5.48        5.03      0.72 o 
   2  -3   9       19.42       16.82      1.08 o 
   3  -3   9        3.79        4.21      0.82 o 
   4  -3   9        0.64        0.97      0.51 o 
  -5  -2   9        6.34        6.82      0.77 o 
  -4  -2   9        5.31        5.69      0.62 o 
  -3  -2   9       40.27       38.01      1.23 o 
  -2  -2   9       71.51       69.42      1.28 o 
  -1  -2   9        4.75        4.26      0.62 o 
   0  -2   9       14.66       14.62      0.87 o 
   1  -2   9        0.41        0.51      0.31 o 
   2  -2   9        5.33        6.36      0.50 o 
   3  -2   9        1.89        1.41      0.32 o 
   4  -2   9        4.29        4.26      0.67 o 
  -5  -1   9       19.92       21.95      1.13 o 
  -4  -1   9        0.81        1.13      0.36 o 
  -3  -1   9       20.70       21.24      0.92 o 
  -2  -1   9       20.95       19.49      0.82 o 
  -1  -1   9       37.91       37.66      1.13 o 
   0  -1   9       42.44       38.58      1.44 o 
   1  -1   9        1.57        1.59      0.46 o 
   2  -1   9        7.84        6.73      0.48 o 
   3  -1   9        3.03        4.36      0.49 o 
   4  -1   9        0.46        0.51      0.46 o 
  -5   0   9        0.77        0.00      0.31 o 
  -4   0   9        0.37        0.46      0.31 o 
  -3   0   9       27.01       26.57      1.08 o 
  -2   0   9      106.22      103.37      2.21 o 
  -1   0   9       12.85       13.62      0.58 o 
   0   0   9       16.98       16.45      1.44 o 
   1   0   9        0.01        0.05      0.16 o 
   2   0   9        0.72        0.33      0.23 o 
   3   0   9        0.29        0.21      0.25 o 
   4   0   9        1.08        0.00      0.46 o 
  -5   1   9       19.94       25.08      1.28 o 
  -4   1   9        0.80        0.77      0.36 o 
  -3   1   9       20.73       19.75      0.97 o 
  -2   1   9       20.97       19.44      0.92 o 
  -1   1   9       37.87       38.02      0.93 o 
   0   1   9       42.36       43.71      1.08 o 
   1   1   9        1.57        1.40      0.20 o 
   2   1   9        7.81        7.52      0.50 o 
   3   1   9        3.03        3.70      0.44 o 
   4   1   9        0.46        0.56      0.33 o 
  -5   2   9        6.35        7.39      0.87 o 
  -4   2   9        5.33        7.08      0.77 o 
  -3   2   9       40.29       39.09      1.39 o 
  -2   2   9       71.57       69.84      1.85 o 
  -1   2   9        4.74        4.99      0.30 o 
   0   2   9       14.63       16.13      0.45 o 
   1   2   9        0.41        0.36      0.18 o 
   2   2   9        5.31        5.29      0.43 o 
   3   2   9        1.89        2.17      0.36 o 
   4   2   9        4.29        4.98      0.72 o 
  -5   3   9        0.14        0.05      0.41 o 
  -4   3   9        4.58        4.77      0.67 o 
  -3   3   9        6.17        6.26      0.72 o 
  -2   3   9        3.62        4.22      0.36 o 
  -1   3   9       32.55       32.31      1.00 o 
   0   3   9       34.39       35.19      0.87 o 
   1   3   9        5.46        4.70      0.44 o 
   2   3   9       19.41       18.94      0.60 o 
   3   3   9        3.79        4.68      0.48 o 
   4   3   9        0.65        1.23      0.51 o 
  -5   4   9        1.89        1.33      0.56 o 
  -4   4   9        1.48        1.85      0.51 o 
  -3   4   9       10.08       10.09      0.52 o 
  -2   4   9        1.32        1.25      0.26 o 
  -1   4   9       57.20       56.11      1.10 o 
   0   4   9       12.68       12.86      0.44 o 
   1   4   9       10.01       10.07      0.40 o 
   2   4   9        8.15        8.58      0.45 o 
   3   4   9        2.71        3.72      0.42 o 
  -4   5   9        0.25        0.77      0.46 o 
  -3   5   9        5.11        5.11      0.44 o 
  -2   5   9        9.01        8.72      0.56 o 
  -1   5   9       14.12       14.90      0.59 o 
   0   5   9       18.63       21.11      0.71 o 
   1   5   9       32.89       31.89      0.76 o 
   2   5   9       15.94       17.42      0.67 o 
   3   5   9        5.96        6.61      0.54 o 
  -4   6   9        3.61        5.12      0.52 o 
  -3   6   9        4.40        5.40      0.48 o 
  -2   6   9        6.81        8.12      0.49 o 
  -1   6   9       24.07       26.21      0.81 o 
   0   6   9        9.79       10.05      0.43 o 
   1   6   9        8.78        9.97      0.54 o 
   2   6   9        2.49        1.72      0.32 o 
   3   6   9        2.90        2.94      0.42 o 
  -4   7   9        1.91        2.49      0.41 o 
  -3   7   9       16.85       19.09      0.95 o 
  -2   7   9        2.65        3.16      0.51 o 
  -1   7   9       12.59       12.05      0.64 o 
   0   7   9       10.60        9.97      0.56 o 
   1   7   9       18.11       17.77      0.72 o 
   2   7   9        0.53        0.90      0.29 o 
  -3   8   9        4.38        4.89      1.38 o 
  -2   8   9        0.60        0.68      0.27 o 
  -1   8   9        3.58        3.23      0.39 o 
   0   8   9        9.61       10.42      0.62 o 
   1   8   9        1.37        2.27      0.36 o 
   2   8   9        1.33        1.41      0.33 o 
  -3   9   9        2.28        3.18      0.67 o 
  -2   9   9        2.25        3.61      0.44 o 
  -1   9   9        2.34        2.78      0.44 o 
   0   9   9        4.81        4.95      0.51 o 
   1   9   9        2.24        2.11      0.46 o 
  -1  10   9        5.93        6.13      0.58 o 
   0  10   9        0.67        0.56      0.29 o 
   0  -8  10        3.80        4.51      0.72 o 
   1  -8  10        3.86        4.67      0.82 o 
  -1  -7  10        0.27        0.41      0.31 o 
   0  -7  10       14.22       15.54      1.03 o 
   1  -7  10       16.42       16.77      1.18 o 
   2  -7  10        3.56        4.21      0.87 o 
  -2  -6  10        4.92        6.00      0.77 o 
  -1  -6  10        0.64        0.31      0.31 o 
   0  -6  10       26.09       25.96      1.28 o 
   1  -6  10       18.89       19.08      1.18 o 
   2  -6  10        1.27        1.03      0.56 o 
  -3  -5  10        2.75        2.82      0.56 o 
  -2  -5  10        3.47        3.64      0.67 o 
  -1  -5  10        0.02       -0.21      0.21 o 
   0  -5  10        7.10        7.18      0.87 o 
   1  -5  10        5.64        5.49      0.82 o 
   2  -5  10        6.33        5.74      0.87 o 
   3  -5  10        1.63        1.23      0.56 o 
  -4  -4  10        2.82        3.59      0.51 o 
  -3  -4  10        4.08        3.28      0.62 o 
  -2  -4  10        0.48        0.51      0.31 o 
  -1  -4  10       13.15       11.80      0.87 o 
   0  -4  10       22.18       20.16      1.13 o 
   1  -4  10        2.43        1.59      0.46 o 
   2  -4  10        0.96        0.51      0.41 o 
   3  -4  10        3.52        3.59      0.82 o 
  -5  -3  10        4.44        5.59      0.72 o 
  -4  -3  10        2.37        2.72      0.46 o 
  -3  -3  10        4.34        4.06      0.41 o 
  -2  -3  10       32.28       31.09      1.39 o 
  -1  -3  10       65.79       63.93      2.00 o 
   0  -3  10        0.59        0.36      0.36 o 
   1  -3  10        3.76        4.05      0.72 o 
   2  -3  10        1.45        0.87      0.41 o 
   3  -3  10        7.77        6.41      0.97 o 
  -5  -2  10        1.40        1.90      0.46 o 
  -4  -2  10       13.78       15.08      0.87 o 
  -3  -2  10        0.08        0.05      0.26 o 
  -2  -2  10       33.39       32.68      1.39 o 
  -1  -2  10       30.03       28.83      1.33 o 
   0  -2  10       16.66       17.29      1.03 o 
   1  -2  10       15.36       12.72      0.92 o 
   2  -2  10        1.94        2.87      0.67 o 
   3  -2  10        1.75        1.59      0.56 o 
  -5  -1  10       16.98       20.88      1.13 o 
  -4  -1  10        3.92        4.72      0.62 o 
  -3  -1  10        1.43        1.69      0.41 o 
  -2  -1  10       33.69       32.90      0.90 o 
  -1  -1  10      125.96      123.76      3.03 o 
   0  -1  10        8.29        7.80      0.87 o 
   1  -1  10       31.21       27.91      1.33 o 
   2  -1  10        0.06       -0.10      0.26 o 
   3  -1  10       10.83       11.69      1.03 o 
  -5   0  10        1.33        0.72      0.46 o 
  -4   0  10       22.61       25.24      1.18 o 
  -3   0  10       10.93       11.13      0.77 o 
  -2   0  10      136.71      136.19      2.77 o 
  -1   0  10       18.08       18.06      0.77 o 
   0   0  10       37.35       35.91      1.49 o 
   1   0  10        2.08        1.90      0.51 o 
   2   0  10        0.16        0.28      0.23 o 
   3   0  10        0.01       -0.10      0.33 o 
  -5   1  10       17.03       17.70      1.13 o 
  -4   1  10        3.91        4.26      0.67 o 
  -3   1  10        1.43        2.26      0.51 o 
  -2   1  10       33.69       32.68      1.23 o 
  -1   1  10      125.94      124.32      2.52 o 
   0   1  10        8.31        8.20      1.44 o 
   1   1  10       31.26       29.69      0.79 o 
   2   1  10        0.06        0.49      0.36 o 
   3   1  10       10.83       13.35      0.66 o 
  -5   2  10        1.40        1.38      0.56 o 
  -4   2  10       13.79       15.64      1.03 o 
  -3   2  10        0.08       -0.05      0.36 o 
  -2   2  10       33.46       31.29      1.23 o 
  -1   2  10       30.03       30.16      1.36 o 
   0   2  10       16.65       17.20      1.10 o 
   1   2  10       15.35       13.62      0.57 o 
   2   2  10        1.94        2.61      0.36 o 
   3   2  10        1.74        1.65      0.34 o 
  -5   3  10        4.41        5.23      0.82 o 
  -4   3  10        2.38        2.00      0.56 o 
  -3   3  10        4.33        4.51      0.67 o 
  -2   3  10       32.30       30.37      1.23 o 
  -1   3  10       65.83       60.58      1.30 o 
   0   3  10        0.59        0.64      0.17 o 
   1   3  10        3.76        3.83      0.37 o 
   2   3  10        1.45        0.89      0.62 o 
   3   3  10        7.77        8.72      0.62 o 
  -4   4  10        2.83        3.03      0.67 o 
  -3   4  10        4.08        3.85      0.67 o 
  -2   4  10        0.48        1.49      0.46 o 
  -1   4  10       13.14       12.88      0.58 o 
   0   4  10       22.15       22.31      0.60 o 
   1   4  10        2.44        2.97      0.28 o 
   2   4  10        0.96        0.72      0.28 o 
   3   4  10        3.52        3.39      0.56 o 
  -4   5  10        6.99        7.90      0.97 o 
  -3   5  10        2.76        3.08      0.62 o 
  -2   5  10        3.47        3.38      0.56 o 
  -1   5  10        0.02        0.11      0.16 o 
   0   5  10        7.07        8.17      0.43 o 
   1   5  10        5.62        7.80      0.44 o 
   2   5  10        6.33        6.28      0.67 o 
   3   5  10        1.63        2.21      0.51 o 
  -4   6  10        3.32        4.05      0.77 o 
  -3   6  10        0.84       -0.10      0.41 o 
  -2   6  10        4.90        5.66      0.48 o 
  -1   6  10        0.64        0.52      0.19 o 
   0   6  10       26.07       26.41      0.69 o 
   1   6  10       18.90       19.00      0.72 o 
   2   6  10        1.28        1.35      0.31 o 
  -3   7  10        1.29        1.29      0.32 o 
  -2   7  10        1.06        0.97      0.41 o 
  -1   7  10        0.27        0.25      0.17 o 
   0   7  10       14.21       16.02      0.72 o 
   1   7  10       16.43       18.99      1.67 o 
   2   7  10        3.57        4.87      0.49 o 
  -3   8  10        0.91        1.15      0.33 o 
  -2   8  10        3.62        4.78      0.48 o 
  -1   8  10        4.90        5.03      0.49 o 
   0   8  10        3.80        5.74      0.77 o 
   1   8  10        3.87        5.10      0.52 o 
  -1   9  10        0.28        0.56      0.28 o 
   0   9  10        2.33        1.84      0.87 o 
  -1  -7  11        0.06       -0.05      0.26 o 
   0  -7  11        8.60        8.92      1.03 o 
   1  -7  11        2.44        1.85      0.56 o 
  -2  -6  11        0.49        1.03      0.41 o 
  -1  -6  11        3.11        2.46      0.56 o 
   0  -6  11        0.95        0.97      0.46 o 
   1  -6  11        3.55        2.97      0.67 o 
  -3  -5  11        1.60        2.05      0.51 o 
  -2  -5  11        0.67        0.46      0.36 o 
  -1  -5  11        1.85        1.95      0.51 o 
   0  -5  11        3.89        4.62      0.77 o 
   1  -5  11        3.79        4.05      0.77 o 
   2  -5  11        6.48        7.13      1.03 o 
  -4  -4  11        0.51        0.46      0.36 o 
  -3  -4  11        2.40        1.03      0.41 o 
  -2  -4  11        1.96        2.26      0.56 o 
  -1  -4  11        5.17        5.90      0.82 o 
   0  -4  11        2.65        1.69      0.51 o 
   1  -4  11        0.25        0.05      0.36 o 
   2  -4  11        0.22        0.41      0.41 o 
  -3  -3  11        0.27        0.21      0.26 o 
  -2  -3  11        1.01        0.15      0.31 o 
  -1  -3  11        7.18        8.36      0.97 o 
   0  -3  11       13.50       12.77      0.97 o 
   1  -3  11        0.22        0.00      0.31 o 
   2  -3  11        0.20        0.36      0.41 o 
  -4  -2  11        2.07        1.64      0.46 o 
  -3  -2  11        4.35        3.95      0.67 o 
  -2  -2  11        5.61        5.64      0.77 o 
  -1  -2  11        9.64       10.31      1.08 o 
   0  -2  11       30.92       29.80      1.44 o 
   1  -2  11        1.16        0.92      0.41 o 
   2  -2  11        2.02        2.21      0.67 o 
  -4  -1  11        9.66       10.00      0.87 o 
  -3  -1  11        1.24        0.92      0.41 o 
  -2  -1  11       14.53       15.49      1.03 o 
  -1  -1  11       25.38       21.60      1.23 o 
   0  -1  11       16.37       14.52      0.97 o 
   1  -1  11       10.07        9.80      0.87 o 
   2  -1  11        1.12        1.03      0.46 o 
   3  -1  11        0.80        1.38      0.56 o 
  -4   0  11        8.68       10.82      0.87 o 
  -3   0  11        1.70        1.54      0.46 o 
  -2   0  11        5.75        5.42      0.67 o 
  -1   0  11        2.96        3.39      0.67 o 
   0   0  11        6.32        6.31      0.87 o 
   1   0  11        2.30        3.23      0.67 o 
   2   0  11        3.80        2.72      0.62 o 
   3   0  11        1.62        1.59      0.56 o 
  -4   1  11        9.66       10.77      0.92 o 
  -3   1  11        1.24        1.49      0.46 o 
  -2   1  11       14.57       15.05      0.69 o 
  -1   1  11       25.40       27.15      2.62 o 
   0   1  11       16.34       16.82      1.03 o 
   1   1  11       10.07        9.95      0.87 o 
   2   1  11        1.13        0.62      0.41 o 
   3   1  11        0.80        1.38      0.56 o 
  -4   2  11        2.08        1.59      0.56 o 
  -3   2  11        4.34        4.21      0.67 o 
  -2   2  11        5.62        5.13      0.67 o 
  -1   2  11        9.65       10.51      1.23 o 
   0   2  11       30.91       30.62      1.39 o 
   1   2  11        1.16        1.64      0.51 o 
   2   2  11        2.02        2.15      0.56 o 
   3   2  11        0.45        1.03      0.41 o 
  -4   3  11        0.56        0.36      0.46 o 
  -3   3  11        0.28        0.41      0.46 o 
  -2   3  11        1.00        0.36      0.41 o 
  -1   3  11        7.20        8.27      1.18 o 
   0   3  11       13.47       13.46      0.63 o 
   1   3  11        0.22        0.51      0.36 o 
   2   3  11        0.20        0.13      0.28 o 
  -4   4  11        0.51       -0.10      0.51 o 
  -3   4  11        2.40        2.10      0.56 o 
  -2   4  11        1.97        3.13      0.56 o 
  -1   4  11        5.17        4.88      0.49 o 
   0   4  11        2.64        1.91      0.33 o 
   1   4  11        0.25        0.32      0.18 o 
   2   4  11        0.22        0.62      0.36 o 
  -3   5  11        1.61        1.85      0.56 o 
  -2   5  11        0.67        0.62      0.41 o 
  -1   5  11        1.86        1.32      0.33 o 
   0   5  11        3.89        4.28      0.35 o 
   1   5  11        3.79        4.16      0.36 o 
   2   5  11        6.47        8.10      0.77 o 
  -3   6  11        6.69        8.51      0.92 o 
  -2   6  11        0.49        1.74      0.56 o 
  -1   6  11        3.11        3.24      0.32 o 
   0   6  11        0.95        1.01      0.33 o 
   1   6  11        3.54        4.19      0.44 o 
  -2   7  11        0.41        0.87      0.46 o 
  -1   7  11        0.06        0.14      0.23 o 
   0   7  11        8.59        9.94      0.60 o 
   1   7  11        2.45        3.10      0.42 o 
  -1   8  11        5.92        6.49      0.58 o 
   0   8  11        2.82        3.59      0.67 o 
  -2  -6  12        2.19        1.54      0.51 o 
  -1  -6  12        1.06        1.33      0.51 o 
   0  -6  12        2.35        2.36      0.62 o 
  -3  -5  12        0.09        0.36      0.36 o 
  -2  -5  12        0.66        0.41      0.36 o 
  -1  -5  12        1.81        1.80      0.56 o 
   0  -5  12        1.44        1.33      0.51 o 
   1  -5  12        5.60        7.49      1.03 o 
  -3  -4  12        2.49        1.80      0.56 o 
  -2  -4  12        0.53        0.51      0.36 o 
  -1  -4  12        6.95        7.69      0.97 o 
   0  -4  12       14.61       14.77      1.08 o 
   1  -4  12        3.05        2.15      0.62 o 
  -3  -3  12        4.10        4.00      0.77 o 
  -2  -3  12        1.04        1.23      0.51 o 
  -1  -3  12        9.48        9.03      1.03 o 
   0  -3  12        6.11        6.36      0.87 o 
   1  -3  12        1.81        2.15      0.62 o 
  -3  -2  12       17.23       17.90      1.18 o 
  -2  -2  12        0.63        0.87      0.41 o 
  -1  -2  12        8.72       10.98      1.18 o 
   0  -2  12       17.82       15.75      1.13 o 
   1  -2  12        7.41        8.46      1.03 o 
   2  -2  12        3.06        3.33      0.77 o 
  -4  -1  12        1.42        2.41      0.62 o 
  -3  -1  12        6.08        4.77      0.77 o 
  -2  -1  12       10.25       10.31      1.13 o 
  -1  -1  12        9.29        8.67      1.03 o 
   0  -1  12        3.69        3.23      0.67 o 
   1  -1  12        1.90        2.72      0.67 o 
   2  -1  12        0.23        0.10      0.36 o 
  -4   0  12        0.25       -0.15      0.41 o 
  -3   0  12       19.41       22.16      1.18 o 
  -2   0  12        1.97        0.87      0.41 o 
  -1   0  12        0.01        0.21      0.31 o 
   0   0  12        9.83        9.18      1.03 o 
   1   0  12        4.58        6.05      0.92 o 
   2   0  12        0.24        0.46      0.41 o 
  -4   1  12        1.42        1.59      0.56 o 
  -3   1  12        6.07        7.49      0.82 o 
  -2   1  12       10.26        7.75      0.92 o 
  -1   1  12        9.29        8.98      1.03 o 
   0   1  12        3.70        4.98      0.82 o 
   1   1  12        1.90        3.08      0.67 o 
   2   1  12        0.22       -0.26      0.26 o 
  -4   2  12       26.89       32.01      1.54 o 
  -3   2  12       17.26       18.52      1.13 o 
  -2   2  12        0.63        0.47      0.25 o 
  -1   2  12        8.70        7.18      0.87 o 
   0   2  12       17.82       17.54      1.13 o 
   1   2  12        7.39        6.77      0.92 o 
   2   2  12        3.05        2.41      0.62 o 
  -3   3  12        4.10        4.92      0.72 o 
  -2   3  12        1.04        1.17      0.31 o 
  -1   3  12        9.50       10.34      0.65 o 
   0   3  12        6.10        8.21      0.97 o 
   1   3  12        1.80        2.26      0.62 o 
  -3   4  12        2.49        2.21      0.62 o 
  -2   4  12        0.54        0.33      0.33 o 
  -1   4  12        6.95        7.80      0.63 o 
   0   4  12       14.61       14.98      1.08 o 
   1   4  12        3.05        2.56      0.62 o 
  -3   5  12        0.09       -0.10      0.41 o 
  -2   5  12        0.66        0.39      0.25 o 
  -1   5  12        1.82        3.00      0.54 o 
   0   5  12        1.44        2.23      0.38 o 
  -2   6  12        2.18        2.21      0.42 o 
  -1   6  12        1.06        1.00      0.31 o 
   0   6  12        2.36        2.26      0.56 o 
  -1  -4  13        2.19        2.87      0.67 o 
   0  -4  13        4.89        6.36      0.97 o 
  -2  -3  13        4.41        5.18      0.92 o 
  -1  -3  13        0.58        0.41      0.41 o 
   0  -3  13        4.91        5.69      0.92 o 
  -2  -2  13        0.49        0.92      0.46 o 
  -1  -2  13        0.64        0.51      0.41 o 
   0  -2  13        9.26        8.77      1.08 o 
   1  -2  13        0.34        0.05      0.36 o 
  -3  -1  13        8.21        8.67      1.08 o 
  -2  -1  13        6.29        5.49      0.82 o 
  -1  -1  13        0.29        0.26      0.36 o 
   0  -1  13        4.38        4.36      0.77 o 
   1  -1  13       12.74       13.64      1.08 o 
  -3   0  13        1.35        0.87      0.46 o 
  -2   0  13        3.04        2.72      0.67 o 
  -1   0  13        0.40        0.05      0.31 o 
   0   0  13        0.02       -0.05      0.31 o 
   1   0  13        0.01        0.62      0.46 o 
  -3   1  13        8.19       11.18      1.23 o 
  -2   1  13        6.30        5.80      0.87 o 
  -1   1  13        0.29       -0.26      0.26 o 
   0   1  13        4.38        3.54      0.72 o 
   1   1  13       12.74       11.34      1.18 o 
  -3   2  13        2.41        2.31      0.62 o 
  -2   2  13        0.49        0.82      0.46 o 
  -1   2  13        0.64        0.41      0.36 o 
   0   2  13        9.26       11.13      0.97 o 
   1   2  13        0.33       -0.15      0.36 o 
  -2   3  13        4.44        5.42      0.55 o 
  -1   3  13        0.58        0.62      0.41 o 
   0   3  13        4.93        5.95      0.92 o 
  -2   4  13        0.20        0.34      0.28 o 
  -1   4  13        2.20        2.36      0.62 o 
   0   4  13        4.90        5.18      0.82 o 
                                                 
